# Supplementary material for: Validation of the Donkey Pain Scale (DOPS) for Assessing Postoperative Pain in Donkeys
Source: Front Vet Sci. 2021 Jun 11;8:671330. doi: 10.3389/fvets.2021.671330 (PMC8225999; doi:10.3389/fvets.2021.671330)
Supplement: Supplementary file 1 [file Table_1.XLSX]

## Sheet: Plan1
Observers	Phases	Donkeys	Moments	NRS	SDS	VAS	Analgesia	Oppening.Stall	Posture	Head.Position	Locomotion	Ear.Position	Head.Direction	Appetite	Palpation	Lift.Pelvic.Limb	DOPS total score
Evaluator.3	P1	20	M0	2	2	22	0	0	0	0	0	0	0	0	2	0	2
Evaluator.3	P1	20	M1	2	2	19	1	1	0	1	0	1	0	2	1	0	6
Evaluator.3	P1	20	M2	2	2	15	1	1	0	1	0	1	0	0	0	0	3
Evaluator.3	P1	20	M3	3	2	36	1	2	0	1	1	0	0	0	0	0	4
Evaluator.3	P1	18	M0	4	2	42	1	0	0	1	0	1	0	1	1	0	4
Evaluator.3	P1	18	M1	6	3	55	1	1	0	1	1	1	0	2	1	1	8
Evaluator.3	P1	18	M2	3	2	30	1	1	0	0	1	1	0	0	0	0	3
Evaluator.3	P1	18	M3	4	2	47	1	1	0	0	0	1	0	2	1	1	6
Evaluator.3	P1	70	M0	2	2	28	0	0	0	0	0	0	1	0	1	1	3
Evaluator.3	P1	70	M1	6	3	67	1	1	0	1	1	1	1	0	2	1	8
Evaluator.3	P1	70	M2	1	1	0	0	2	0	0	0	1	1	0	0	0	4
Evaluator.3	P1	70	M3	2	2	18	1	0	0	0	0	0	0	0	1	1	2
Evaluator.3	P1	65	M0	1	1	0	0	1	0	1	0	0	0	0	0	0	2
Evaluator.3	P1	65	M1	2	2	17	1	1	0	1	0	1	0	0	0	0	3
Evaluator.3	P1	65	M2	1	1	0	0	0	0	1	0	1	2	0	0	0	4
Evaluator.3	P1	65	M3	1	1	0	1	2	0	0	0	1	0	0	0	0	3
Evaluator.3	P1	63	M0	2	2	18	0	0	0	0	0	2	0	1	0	0	3
Evaluator.3	P1	63	M1	5	3	47	1	2	0	1	0	1	0	0	1	1	6
Evaluator.3	P1	63	M2	3	2	28	1	1	0	0	0	2	0	0	2	0	5
Evaluator.3	P1	63	M3	4	2	39	1	1	0	1	1	2	1	1	0	1	8
Evaluator.3	P1	64	M0	1	1	0	0	0	0	0	0	0	0	0	0	0	0
Evaluator.3	P1	64	M1	2	2	24	0	1	0	1	0	1	0	0	0	1	4
Evaluator.3	P1	64	M2	2	2	20	1	1	0	0	1	1	0	1	0	1	5
Evaluator.3	P1	64	M3	2	2	18	0	1	0	0	0	1	1	0	0	0	3
Evaluator.3	P1	22	M0	5	2	55	1	2	0	1	0	2	1	0	0	1	7
Evaluator.3	P1	22	M1	6	2	61	1	1	0	1	0	2	0	0	1	1	6
Evaluator.3	P1	22	M2	2	2	22	1	1	0	1	0	2	0	0	0	0	4
Evaluator.3	P1	22	M3	1	1	0	0	0	0	0	0	0	0	0	0	0	0
Evaluator.3	P1	24	M0	2	2	24	1	1	0	0	0	2	0	0	0	0	3
Evaluator.3	P1	24	M1	2	2	25	1	1	0	1	0	2	1	0	0	0	5
Evaluator.3	P1	24	M2	2	2	23	1	1	0	0	0	2	0	0	1	0	4
Evaluator.3	P1	24	M3	2	2	18	1	1	0	1	0	2	0	0	1	0	5
Evaluator.3	P1	23	M0	4	2	30	0	1	0	1	0	0	0	0	0	0	2
Evaluator.3	P1	23	M1	5	3	46	1	1	0	1	0	2	0	0	1	1	6
Evaluator.3	P1	23	M2	3	2	35	1	2	0	1	0	0	0	0	1	0	4
Evaluator.3	P1	23	M3	7	3	74	1	1	0	1	1	0	0	1	0	1	5
Evaluator.3	P1	27	M0	3	2	23	0	0	0	0	0	1	0	0	0	0	1
Evaluator.3	P1	27	M1	2	2	18	1	1	0	1	1	2	0	0	0	1	6
Evaluator.3	P1	27	M2	2	2	24	0	0	0	0	0	1	0	0	0	0	1
Evaluator.3	P1	27	M3	2	2	26	1	2	0	1	1	1	0	0	0	0	5
Evaluator.3	P1	28	M0	6	3	59	1	1	0	1	1	0	0	1	0	0	4
Evaluator.3	P1	28	M1	6	3	61	1	1	0	2	0	1	0	0	1	0	5
Evaluator.3	P1	28	M2	3	2	37	0	0	0	1	0	0	0	1	1	0	3
Evaluator.3	P1	28	M3	3	2	35	1	1	0	1	0	1	0	0	1	0	4
Evaluator.3	P1	29	M0	3	2	31	0	0	0	1	1	1	0	0	0	0	3
Evaluator.3	P1	29	M1	6	3	55	1	1	0	1	1	2	0	0	0	0	5
Evaluator.3	P1	29	M2	5	3	41	0	1	0	0	0	1	0	0	2	0	4
Evaluator.3	P1	29	M3	6	3	40	0	2	0	0	0	0	0	0	2	0	4
Evaluator.3	P1	21	M0	1	1	0	0	0	0	0	0	2	1	0	0	0	3
Evaluator.3	P1	21	M1	7	3	72	1	1	0	2	0	2	1	0	1	1	8
Evaluator.3	P1	21	M2	1	1	0	0	1	0	0	0	1	1	0	0	0	3
Evaluator.3	P1	21	M3	1	1	0	0	0	0	1	1	0	1	0	0	0	3
Evaluator.3	P1	25	M0	2	2	21	1	1	0	0	0	2	0	0	0	0	3
Evaluator.3	P1	25	M1	3	2	31	1	1	0	0	0	2	0	0	1	0	4
Evaluator.3	P1	25	M2	2	2	24	0	1	0	0	0	0	0	0	1	0	2
Evaluator.3	P1	25	M3	3	2	36	1	1	0	1	0	2	0	0	1	0	5
Evaluator.3	P1	26	M0	5	2	43	1	1	0	1	0	2	0	1	0	0	5
Evaluator.3	P1	26	M1	8	4	76	1	0	0	1	0	2	1	2	1	1	8
Evaluator.3	P1	26	M2	3	2	24	1	1	0	0	0	2	0	0	1	0	4
Evaluator.3	P1	26	M3	4	3	30	1	1	0	1	0	2	0	0	0	1	5
Evaluator.3	P1	41	M0	3	2	37	0	1	0	1	0	1	0	0	1	1	5
Evaluator.3	P1	41	M1	7	3	71	1	2	0	1	0	0	0	2	2	1	8
Evaluator.3	P1	41	M2	4	2	36	1	1	0	1	0	1	0	0	1	0	4
Evaluator.3	P1	41	M3	5	3	55	1	1	0	1	0	1	0	0	2	0	5
Evaluator.3	P1	42	M0	2	2	30	0	0	0	0	0	1	0	0	0	0	1
Evaluator.3	P1	42	M1	5	3	47	1	1	0	1	1	1	0	0	1	1	6
Evaluator.3	P1	42	M2	2	2	34	0	0	0	1	0	1	0	0	1	1	4
Evaluator.3	P1	42	M3	4	2	41	1	1	0	0	1	1	1	0	1	1	6
Evaluator.3	P1	49	M0	4	3	49	0	0	0	0	1	0	1	1	1	0	4
Evaluator.3	P1	49	M1	5	3	58	1	1	0	1	1	2	1	1	1	1	9
Evaluator.3	P1	49	M2	2	2	29	0	0	0	0	1	0	1	0	1	0	3
Evaluator.3	P1	49	M3	2	2	31	1	1	0	0	1	1	1	0	1	0	5
Evaluator.3	P1	30	M0	2	2	19	0	0	0	1	0	1	0	0	0	0	2
Evaluator.3	P1	30	M1	5	3	61	0	0	0	1	0	1	0	0	1	0	3
Evaluator.3	P1	30	M2	3	2	36	0	0	0	0	0	1	0	0	1	0	2
Evaluator.3	P1	30	M3	5	2	49	1	2	0	1	0	1	0	0	2	0	6
Evaluator.3	P1	47	M0	3	2	30	0	0	0	1	0	1	0	1	0	1	4
Evaluator.3	P1	47	M1	5	3	63	1	1	0	1	1	0	1	1	0	1	6
Evaluator.3	P1	47	M2	1	1	0	0	0	0	0	1	0	0	0	0	1	2
Evaluator.3	P1	47	M3	4	3	50	0	2	0	0	0	0	0	0	0	0	2
Evaluator.3	P1	46	M0	1	1	0	0	0	0	0	0	1	1	0	0	0	2
Evaluator.3	P1	46	M1	2	2	29	1	1	0	1	0	1	1	0	0	1	5
Evaluator.3	P1	46	M2	3	2	37	0	0	0	0	0	1	0	0	0	1	2
Evaluator.3	P1	46	M3	1	1	0	0	1	0	0	0	0	1	0	0	0	2
Evaluator.3	P1	66	M0	3	2	31	1	0	0	1	0	1	0	1	1	0	4
Evaluator.3	P1	66	M1	3	2	34	0	0	0	1	0	1	0	0	1	0	3
Evaluator.3	P1	66	M2	1	1	0	0	0	0	1	0	1	1	0	0	0	3
Evaluator.3	P1	66	M3	3	2	37	1	1	0	0	0	1	1	0	1	0	4
Evaluator.3	P1	44	M0	1	1	0	0	0	0	0	0	0	1	0	0	0	1
Evaluator.3	P1	44	M1	3	2	33	1	0	0	1	0	0	0	1	0	1	3
Evaluator.3	P1	44	M2	1	1	0	0	0	0	0	0	0	0	0	0	0	0
Evaluator.3	P1	44	M3	2	2	25	0	0	0	1	0	1	0	0	0	0	2
Evaluator.3	P1	45	M0	1	1	0	0	0	0	1	0	0	0	0	0	0	1
Evaluator.3	P1	45	M1	3	2	29	1	0	0	1	0	1	0	0	1	0	3
Evaluator.3	P1	45	M2	1	1	0	0	0	0	0	0	2	0	0	0	0	2
Evaluator.3	P1	45	M3	1	1	0	0	0	0	0	0	0	0	0	0	0	0
Evaluator.3	P1	118	M0	2	2	21	0	0	0	0	0	1	1	0	0	1	3
Evaluator.3	P1	118	M1	8	4	81	1	0	0	1	0	2	2	1	1	1	8
Evaluator.3	P1	118	M2	1	1	0	0	0	0	0	0	1	1	0	0	0	2
Evaluator.3	P1	118	M3	4	2	32	1	0	0	1	0	1	0	0	1	1	4
Evaluator.3	P1	117	M0	1	1	0	0	0	0	0	0	1	1	0	0	0	2
Evaluator.3	P1	117	M1	5	3	47	1	0	0	1	0	0	1	0	0	1	3
Evaluator.3	P1	117	M2	1	1	0	0	0	0	0	0	0	1	0	0	0	1
Evaluator.3	P1	117	M3	3	2	25	0	0	0	1	0	0	1	0	0	1	3
Evaluator.3	P1	142	M0	1	1	0	0	1	0	1	0	0	1	0	0	0	3
Evaluator.3	P1	142	M1	1	1	0	0	1	0	0	0	0	0	0	0	0	1
Evaluator.3	P1	142	M2	1	1	0	0	0	0	0	0	0	0	0	0	0	0
Evaluator.3	P1	142	M3	1	1	0	0	0	0	1	0	0	0	0	0	0	1
Evaluator.3	P1	67	M0	2	2	17	0	0	0	1	0	2	0	0	0	0	3
Evaluator.3	P1	67	M1	5	3	55	1	1	0	1	0	2	2	0	2	0	8
Evaluator.3	P1	67	M2	3	2	32	1	1	0	0	0	2	1	0	1	0	5
Evaluator.3	P1	67	M3	4	2	40	1	0	0	1	0	0	1	0	2	0	4
Evaluator.3	P1	62	M0	5	2	43	1	1	0	0	0	2	0	0	1	0	4
Evaluator.3	P1	62	M1	6	3	56	1	2	0	1	0	2	0	0	2	1	8
Evaluator.3	P1	62	M2	4	2	44	1	0	0	1	0	1	1	0	1	0	4
Evaluator.3	P1	62	M3	6	2	57	1	0	0	1	0	2	1	0	1	0	5
Evaluator.3	P1	1	M0	4	2	39	1	0	0	0	0	1	1	0	1	1	4
Evaluator.3	P1	1	M1	7	3	69	1	0	0	1	0	1	2	1	2	0	7
Evaluator.3	P1	1	M2	2	2	31	0	0	0	0	0	0	0	2	1	0	3
Evaluator.3	P1	1	M3	2	2	24	1	0	0	0	0	1	0	0	2	1	4
Evaluator.3	P1	112	M0	2	2	21	0	0	0	1	1	0	0	0	0	0	2
Evaluator.3	P1	112	M1	2	2	24	1	1	0	1	1	2	0	0	0	0	5
Evaluator.3	P1	112	M2	1	1	0	0	0	0	0	1	1	1	1	0	0	4
Evaluator.3	P1	112	M3	2	2	17	0	1	0	0	0	1	0	0	0	0	2
Evaluator.3	P1	165	M0	1	1	0	0	0	0	0	1	0	0	1	0	0	2
Evaluator.3	P1	165	M1	3	2	29	1	1	0	1	1	0	2	2	0	1	8
Evaluator.3	P1	165	M2	1	1	0	0	0	0	0	0	0	1	0	0	0	1
Evaluator.3	P1	165	M3	2	2	23	1	1	0	1	1	0	0	1	0	0	4
Evaluator.3	P1	163	M0	4	2	43	1	0	0	0	1	0	0	1	0	1	3
Evaluator.3	P1	163	M1	6	3	62	1	1	0	1	1	2	1	2	1	1	10
Evaluator.3	P1	163	M2	4	2	42	1	0	0	0	1	1	1	1	1	0	5
Evaluator.3	P1	163	M3	2	2	24	1	1	0	1	1	0	0	1	0	0	4
Evaluator.3	P1	141	M0	2	2	22	0	0	0	0	2	0	1	0	0	0	3
Evaluator.3	P1	141	M1	2	2	20	1	1	0	0	0	0	1	0	0	1	3
Evaluator.3	P1	141	M2	1	1	0	0	0	0	0	0	1	1	0	0	0	2
Evaluator.3	P1	141	M3	2	2	23	1	1	0	1	0	1	0	0	0	0	3
Evaluator.3	P1	126	M0	1	1	0	0	1	0	0	0	1	1	0	0	0	3
Evaluator.3	P1	126	M1	8	4	79	1	1	0	0	2	1	2	0	1	1	8
Evaluator.3	P1	126	M2	1	1	0	0	0	0	0	0	1	1	0	0	0	2
Evaluator.3	P1	126	M3	4	3	40	1	0	0	0	0	1	2	0	1	0	4
Evaluator.3	P1	166	M0	2	2	17	1	1	0	0	0	0	1	0	1	1	4
Evaluator.3	P1	166	M1	2	2	29	1	1	0	1	1	1	1	0	1	0	6
Evaluator.3	P1	166	M2	2	2	28	1	1	0	0	1	0	1	1	1	0	5
Evaluator.3	P1	166	M3	3	2	29	0	0	0	0	0	1	1	0	2	0	4
Evaluator.3	P1	113	M0	1	1	0	0	0	0	1	0	0	0	0	0	0	1
Evaluator.3	P1	113	M1	3	2	29	1	0	0	1	0	2	0	0	0	1	4
Evaluator.3	P1	113	M2	1	1	0	0	1	0	0	0	0	0	0	0	0	1
Evaluator.3	P1	113	M3	1	1	0	0	0	0	0	0	0	0	0	0	0	0
Evaluator.3	P1	110	M0	2	2	21	1	0	0	1	1	1	1	0	0	1	5
Evaluator.3	P1	110	M1	4	3	49	1	1	0	1	1	1	1	0	2	1	8
Evaluator.3	P1	110	M2	2	2	30	1	1	0	0	0	1	1	0	2	0	5
Evaluator.3	P1	110	M3	3	2	31	1	1	0	0	0	1	1	0	2	0	5
Evaluator.3	P1	111	M0	1	1	0	0	0	0	0	0	0	1	0	0	0	1
Evaluator.3	P1	111	M1	2	2	18	1	0	0	1	0	0	1	0	0	1	3
Evaluator.3	P1	111	M2	1	1	0	0	0	0	0	0	1	1	0	0	0	2
Evaluator.3	P1	111	M3	1	1	0	0	0	0	1	0	1	1	0	0	0	3
Evaluator.3	P1	114	M0	2	2	19	0	0	0	0	0	2	0	2	0	0	4
Evaluator.3	P1	114	M1	3	2	31	1	0	0	1	0	1	0	2	1	0	5
Evaluator.3	P1	114	M2	2	2	21	1	0	0	0	0	2	0	2	1	0	5
Evaluator.3	P1	114	M3	2	2	31	1	1	0	1	0	2	0	2	1	0	7
Evaluator.3	P2	20	M0	3	2	35	1	1	0	0	0	0	0	0	2	0	3
Evaluator.3	P2	20	M1	1	1	0	1	1	0	1	0	1	1	2	1	1	8
Evaluator.3	P2	20	M2	2	2	24	1	1	0	1	0	1	0	0	0	1	4
Evaluator.3	P2	20	M3	4	2	41	1	2	0	1	1	0	0	0	0	0	4
Evaluator.3	P2	18	M0	2	2	37	1	0	0	1	0	1	0	1	1	0	4
Evaluator.3	P2	18	M1	5	3	59	1	1	0	1	1	1	1	2	1	1	9
Evaluator.3	P2	18	M2	2	2	28	1	1	0	0	1	1	0	0	0	0	3
Evaluator.3	P2	18	M3	4	2	45	1	1	0	0	1	1	0	1	1	1	6
Evaluator.3	P2	70	M0	3	2	31	1	0	0	0	0	0	1	0	1	1	3
Evaluator.3	P2	70	M1	5	3	51	1	1	0	1	1	1	1	0	2	1	8
Evaluator.3	P2	70	M2	1	1	0	0	2	0	0	0	1	1	0	0	0	4
Evaluator.3	P2	70	M3	2	2	22	1	0	0	0	0	0	0	0	1	1	2
Evaluator.3	P2	65	M0	1	1	0	0	1	0	1	0	0	0	0	0	0	2
Evaluator.3	P2	65	M1	2	2	22	1	1	0	1	0	1	0	0	0	0	3
Evaluator.3	P2	65	M2	1	1	0	0	1	0	0	0	1	1	0	0	0	3
Evaluator.3	P2	65	M3	1	1	0	0	1	0	1	0	1	0	0	0	0	3
Evaluator.3	P2	63	M0	1	1	0	0	0	0	0	0	1	0	1	0	0	2
Evaluator.3	P2	63	M1	5	3	46	1	2	0	1	0	1	0	0	1	1	6
Evaluator.3	P2	63	M2	4	2	30	1	1	0	0	0	2	0	0	2	0	5
Evaluator.3	P2	63	M3	3	2	35	1	2	0	1	1	1	1	1	0	0	7
Evaluator.3	P2	64	M0	1	1	0	0	0	0	0	0	0	0	0	0	0	0
Evaluator.3	P2	64	M1	3	2	31	1	1	0	1	0	1	0	0	0	1	4
Evaluator.3	P2	64	M2	2	2	16	1	1	0	0	1	1	0	1	0	0	4
Evaluator.3	P2	64	M3	2	2	15	1	1	0	0	1	1	1	0	0	1	5
Evaluator.3	P2	22	M0	5	2	48	1	2	0	1	0	2	1	0	0	1	7
Evaluator.3	P2	22	M1	5	2	58	1	1	0	1	0	2	0	0	2	1	7
Evaluator.3	P2	22	M2	1	1	0	0	1	0	1	0	2	0	0	0	1	5
Evaluator.3	P2	22	M3	1	1	0	0	0	0	0	0	0	0	0	0	0	0
Evaluator.3	P2	24	M0	2	2	30	1	1	0	0	0	2	0	0	0	0	3
Evaluator.3	P2	24	M1	3	2	24	1	1	0	1	0	2	1	0	0	0	5
Evaluator.3	P2	24	M2	3	2	27	1	1	0	0	0	2	0	0	1	0	4
Evaluator.3	P2	24	M3	2	2	20	1	1	0	1	0	1	0	0	1	0	4
Evaluator.3	P2	23	M0	3	2	24	0	1	0	1	0	0	0	0	0	0	2
Evaluator.3	P2	23	M1	4	2	41	1	1	0	1	0	2	0	0	1	1	6
Evaluator.3	P2	23	M2	3	2	31	0	2	0	0	0	0	0	0	1	0	3
Evaluator.3	P2	23	M3	6	3	69	1	1	0	1	1	0	0	1	0	1	5
Evaluator.3	P2	27	M0	1	1	0	0	0	0	0	0	1	0	0	0	0	1
Evaluator.3	P2	27	M1	2	2	21	1	1	0	1	1	2	0	0	0	1	6
Evaluator.3	P2	27	M2	3	2	23	0	0	0	0	0	1	0	0	0	0	1
Evaluator.3	P2	27	M3	2	2	26	1	1	0	1	1	1	0	0	0	0	4
Evaluator.3	P2	28	M0	4	2	47	1	1	0	1	1	0	0	0	0	0	3
Evaluator.3	P2	28	M1	5	3	59	1	1	0	2	0	1	0	0	1	0	5
Evaluator.3	P2	28	M2	2	2	24	0	0	0	1	0	0	0	1	1	0	3
Evaluator.3	P2	28	M3	3	2	33	1	1	0	1	0	1	0	0	1	0	4
Evaluator.3	P2	29	M0	2	2	25	0	0	0	1	1	1	0	0	0	0	3
Evaluator.3	P2	29	M1	4	2	34	1	1	0	1	1	2	0	0	0	0	5
Evaluator.3	P2	29	M2	4	2	35	0	1	0	0	0	1	0	0	1	0	3
Evaluator.3	P2	29	M3	5	3	48	0	2	0	0	0	0	0	0	1	0	3
Evaluator.3	P2	21	M0	1	1	0	0	0	0	0	0	2	1	0	0	0	3
Evaluator.3	P2	21	M1	6	3	69	1	1	0	2	0	2	1	0	1	1	8
Evaluator.3	P2	21	M2	1	1	0	0	1	0	0	0	1	1	0	0	0	3
Evaluator.3	P2	21	M3	1	1	0	0	0	0	2	1	0	1	0	0	0	4
Evaluator.3	P2	25	M0	1	1	0	1	1	0	0	0	2	0	0	0	0	3
Evaluator.3	P2	25	M1	3	2	33	1	1	0	0	0	2	0	0	1	0	4
Evaluator.3	P2	25	M2	2	2	24	0	1	0	0	0	0	0	0	1	0	2
Evaluator.3	P2	25	M3	3	2	35	1	1	0	1	0	2	0	0	1	0	5
Evaluator.3	P2	26	M0	4	2	46	1	1	0	1	0	2	0	1	0	1	6
Evaluator.3	P2	26	M1	6	3	67	1	1	0	1	0	2	0	2	1	1	8
Evaluator.3	P2	26	M2	2	2	25	1	1	0	0	0	1	0	0	1	0	3
Evaluator.3	P2	26	M3	3	2	27	1	1	0	0	0	1	0	0	0	0	2
Evaluator.3	P2	41	M0	4	2	41	1	1	0	1	0	1	0	0	1	1	5
Evaluator.3	P2	41	M1	6	3	67	1	2	0	1	0	1	0	1	2	1	8
Evaluator.3	P2	41	M2	3	2	38	1	1	0	1	0	1	0	0	1	0	4
Evaluator.3	P2	41	M3	4	3	49	1	1	0	1	0	1	0	0	2	0	5
Evaluator.3	P2	42	M0	2	2	24	0	0	0	0	0	1	0	0	1	0	2
Evaluator.3	P2	42	M1	4	2	44	1	1	0	1	1	1	0	0	1	1	6
Evaluator.3	P2	42	M2	2	2	39	1	0	0	0	0	1	0	0	1	1	3
Evaluator.3	P2	42	M3	3	2	34	1	1	0	1	1	1	1	0	1	0	6
Evaluator.3	P2	49	M0	5	3	53	1	0	0	0	1	0	1	1	1	0	4
Evaluator.3	P2	49	M1	4	3	56	1	1	0	1	1	2	1	1	1	1	9
Evaluator.3	P2	49	M2	2	2	26	0	0	0	0	1	0	1	0	1	0	3
Evaluator.3	P2	49	M3	2	2	27	1	1	0	0	1	1	1	0	1	0	5
Evaluator.3	P2	30	M0	1	1	0	0	0	0	1	0	1	0	0	0	0	2
Evaluator.3	P2	30	M1	5	3	59	1	0	0	2	0	1	0	0	1	0	4
Evaluator.3	P2	30	M2	2	2	30	0	0	0	0	0	1	0	0	1	0	2
Evaluator.3	P2	30	M3	4	2	44	1	2	0	1	0	1	0	0	2	0	6
Evaluator.3	P2	47	M0	4	2	37	0	0	0	1	0	1	0	1	0	1	4
Evaluator.3	P2	47	M1	5	3	66	1	1	0	1	1	1	1	1	0	1	7
Evaluator.3	P2	47	M2	1	1	0	0	0	0	0	1	0	0	0	0	0	1
Evaluator.3	P2	47	M3	4	3	46	1	2	0	0	0	0	1	0	0	0	3
Evaluator.3	P2	46	M0	1	1	0	0	0	0	0	0	1	1	0	0	0	2
Evaluator.3	P2	46	M1	3	2	37	1	1	0	1	0	1	1	0	0	1	5
Evaluator.3	P2	46	M2	4	2	40	0	0	0	0	0	1	0	0	0	0	1
Evaluator.3	P2	46	M3	2	2	17	1	1	0	0	0	0	0	0	0	1	2
Evaluator.3	P2	66	M0	2	2	26	1	0	0	1	0	1	0	1	1	0	4
Evaluator.3	P2	66	M1	4	2	46	1	0	0	1	0	1	0	1	2	0	5
Evaluator.3	P2	66	M2	2	2	22	0	0	0	1	0	1	1	0	0	0	3
Evaluator.3	P2	66	M3	2	2	25	1	1	0	1	0	1	1	0	1	0	5
Evaluator.3	P2	44	M0	2	2	21	0	0	0	0	0	0	1	0	0	0	1
Evaluator.3	P2	44	M1	3	2	30	1	0	0	1	0	0	0	1	0	0	2
Evaluator.3	P2	44	M2	1	1	0	0	0	0	0	0	0	0	0	0	0	0
Evaluator.3	P2	44	M3	2	2	20	0	0	0	1	0	1	0	0	0	0	2
Evaluator.3	P2	45	M0	1	1	0	0	0	0	1	0	0	0	0	0	0	1
Evaluator.3	P2	45	M1	3	2	32	1	0	0	1	0	1	0	0	1	0	3
Evaluator.3	P2	45	M2	2	2	23	0	0	0	0	0	2	0	0	0	0	2
Evaluator.3	P2	45	M3	2	2	21	0	0	0	0	0	0	1	0	0	0	1
Evaluator.3	P2	118	M0	1	1	0	0	0	0	0	0	1	1	0	0	1	3
Evaluator.3	P2	118	M1	6	3	70	1	0	0	1	0	2	2	1	1	1	8
Evaluator.3	P2	118	M2	1	1	0	0	0	0	0	0	1	1	0	0	0	2
Evaluator.3	P2	118	M3	3	2	35	1	0	0	1	0	1	0	0	1	1	4
Evaluator.3	P2	117	M0	1	1	0	0	0	0	0	0	1	1	0	0	0	2
Evaluator.3	P2	117	M1	3	2	32	1	0	0	1	0	0	1	0	0	0	2
Evaluator.3	P2	117	M2	1	1	0	0	0	0	0	0	0	1	0	0	0	1
Evaluator.3	P2	117	M3	3	2	28	0	0	0	1	0	0	1	0	0	1	3
Evaluator.3	P2	142	M0	2	2	17	1	1	0	1	0	0	1	0	0	0	3
Evaluator.3	P2	142	M1	2	2	16	0	1	0	0	0	0	0	0	0	1	2
Evaluator.3	P2	142	M2	1	1	0	0	0	0	1	0	0	0	0	0	0	1
Evaluator.3	P2	142	M3	1	1	0	0	0	0	1	0	0	0	0	0	0	1
Evaluator.3	P2	67	M0	1	1	0	0	0	0	1	0	2	0	0	0	0	3
Evaluator.3	P2	67	M1	5	3	49	1	1	0	1	0	2	2	0	2	0	8
Evaluator.3	P2	67	M2	4	2	36	1	1	0	0	0	2	1	0	1	0	5
Evaluator.3	P2	67	M3	4	2	35	1	0	0	1	0	0	1	0	2	0	4
Evaluator.3	P2	62	M0	4	2	40	1	1	0	0	0	2	0	0	1	0	4
Evaluator.3	P2	62	M1	6	3	62	1	2	0	1	0	2	0	0	2	1	8
Evaluator.3	P2	62	M2	4	2	39	1	0	0	1	0	1	1	0	1	0	4
Evaluator.3	P2	62	M3	4	2	40	1	0	0	1	0	2	1	0	1	0	5
Evaluator.3	P2	1	M0	3	2	32	1	0	0	0	0	1	1	0	1	0	3
Evaluator.3	P2	1	M1	5	2	61	1	0	0	1	0	1	2	1	2	0	7
Evaluator.3	P2	1	M2	2	2	28	0	0	0	0	0	0	1	1	1	0	3
Evaluator.3	P2	1	M3	1	1	0	0	0	0	0	0	0	1	0	1	1	3
Evaluator.3	P2	112	M0	1	1	0	0	0	0	1	1	0	0	0	0	0	2
Evaluator.3	P2	112	M1	1	1	0	1	1	0	1	1	2	0	0	0	1	6
Evaluator.3	P2	112	M2	1	1	0	0	0	0	0	1	1	1	0	0	0	3
Evaluator.3	P2	112	M3	1	1	0	0	1	0	0	0	0	0	0	0	0	1
Evaluator.3	P2	165	M0	1	1	0	0	0	0	0	1	0	0	1	0	0	2
Evaluator.3	P2	165	M1	3	2	32	1	1	0	1	1	0	2	2	0	1	8
Evaluator.3	P2	165	M2	1	1	0	0	0	0	0	0	0	1	0	0	0	1
Evaluator.3	P2	165	M3	1	1	0	0	1	0	1	1	0	0	1	0	0	4
Evaluator.3	P2	163	M0	2	2	24	0	0	0	1	1	0	0	1	0	0	3
Evaluator.3	P2	163	M1	5	3	54	1	1	0	0	1	2	1	2	1	1	9
Evaluator.3	P2	163	M2	3	2	37	1	0	0	1	1	1	1	1	0	0	5
Evaluator.3	P2	163	M3	1	1	0	0	1	0	0	1	0	0	1	0	0	3
Evaluator.3	P2	141	M0	2	2	26	1	0	0	0	2	0	1	0	0	0	3
Evaluator.3	P2	141	M1	1	1	0	0	1	0	0	0	0	1	0	0	1	3
Evaluator.3	P2	141	M2	1	1	0	0	0	0	0	0	1	1	0	0	0	2
Evaluator.3	P2	141	M3	1	1	0	0	1	0	1	0	1	0	0	0	0	3
Evaluator.3	P2	126	M0	1	1	0	0	1	0	0	0	1	1	0	0	0	3
Evaluator.3	P2	126	M1	6	3	71	1	1	0	0	2	1	2	0	1	1	8
Evaluator.3	P2	126	M2	1	1	0	0	0	0	0	0	1	1	0	0	0	2
Evaluator.3	P2	126	M3	4	2	43	1	0	0	0	0	1	2	0	1	0	4
Evaluator.3	P2	166	M0	2	2	21	1	1	0	0	0	0	1	0	1	0	3
Evaluator.3	P2	166	M1	3	2	35	1	1	0	1	1	1	1	0	1	0	6
Evaluator.3	P2	166	M2	2	2	22	1	0	0	0	1	0	1	1	1	0	4
Evaluator.3	P2	166	M3	2	2	23	1	0	0	0	0	1	1	0	2	0	4
Evaluator.3	P2	113	M0	1	1	0	0	0	0	1	0	1	0	0	0	1	3
Evaluator.3	P2	113	M1	3	2	32	1	0	0	1	0	2	0	0	0	0	3
Evaluator.3	P2	113	M2	1	1	0	0	1	0	0	0	0	0	0	0	0	1
Evaluator.3	P2	113	M3	1	1	0	0	0	0	0	0	0	1	0	0	0	1
Evaluator.3	P2	110	M0	1	1	0	0	0	0	1	1	1	1	0	0	0	4
Evaluator.3	P2	110	M1	4	3	45	1	1	0	1	1	1	1	0	2	0	7
Evaluator.3	P2	110	M2	3	2	37	1	1	0	0	0	1	1	0	1	0	4
Evaluator.3	P2	110	M3	3	2	38	0	1	0	0	0	1	0	0	1	0	3
Evaluator.3	P2	111	M0	1	1	0	0	0	0	0	0	0	1	0	0	0	1
Evaluator.3	P2	111	M1	2	2	23	1	0	0	1	0	0	1	0	0	0	2
Evaluator.3	P2	111	M2	1	1	0	0	0	0	0	0	1	1	0	0	0	2
Evaluator.3	P2	111	M3	1	1	0	0	0	0	0	0	1	1	0	0	0	2
Evaluator.3	P2	114	M0	1	1	0	0	0	0	1	0	1	0	2	0	0	4
Evaluator.3	P2	114	M1	3	2	27	1	0	0	1	0	2	0	2	1	0	6
Evaluator.3	P2	114	M2	1	1	0	0	0	0	0	0	2	0	2	1	0	5
Evaluator.3	P2	114	M3	2	2	30	1	1	0	1	0	2	0	2	2	0	8
Evaluator.1	P1	20	M0	2	2	22	0	0	0	0	0	0	0	0	2	0	2
Evaluator.1	P1	20	M1	2	2	19	1	1	0	1	0	1	0	2	1	0	6
Evaluator.1	P1	20	M2	2	2	15	1	1	0	1	0	1	0	0	0	0	3
Evaluator.1	P1	20	M3	3	2	36	1	2	0	1	1	0	0	0	0	0	4
Evaluator.1	P1	18	M0	4	2	42	1	0	0	1	0	1	0	1	1	0	4
Evaluator.1	P1	18	M1	6	3	55	1	1	0	1	1	1	0	2	1	0	7
Evaluator.1	P1	18	M2	3	2	30	1	1	0	0	1	1	0	0	0	0	3
Evaluator.1	P1	18	M3	4	2	47	1	1	0	0	0	1	0	2	1	1	6
Evaluator.1	P1	70	M0	2	2	28	0	0	0	0	0	0	1	0	1	0	2
Evaluator.1	P1	70	M1	6	3	67	1	1	0	1	1	1	1	0	2	1	8
Evaluator.1	P1	70	M2	1	1	0	0	2	0	0	0	1	1	0	0	0	4
Evaluator.1	P1	70	M3	2	2	18	1	0	0	0	0	0	0	0	1	1	2
Evaluator.1	P1	65	M0	1	1	0	0	1	0	1	0	0	0	0	0	0	2
Evaluator.1	P1	65	M1	2	2	17	1	1	0	1	0	1	0	0	0	0	3
Evaluator.1	P1	65	M2	1	1	0	0	0	0	1	0	1	2	0	0	0	4
Evaluator.1	P1	65	M3	1	1	0	1	2	0	0	0	1	0	0	0	0	3
Evaluator.1	P1	63	M0	2	2	18	0	0	0	0	0	2	0	1	0	0	3
Evaluator.1	P1	63	M1	5	3	47	1	2	0	1	0	1	0	0	1	1	6
Evaluator.1	P1	63	M2	3	2	28	1	1	0	0	0	2	0	0	2	0	5
Evaluator.1	P1	63	M3	4	2	39	1	1	0	1	1	2	1	1	0	1	8
Evaluator.1	P1	64	M0	1	1	0	0	0	0	0	0	0	0	0	0	0	0
Evaluator.1	P1	64	M1	2	2	24	0	1	0	1	0	1	0	0	0	1	4
Evaluator.1	P1	64	M2	2	2	20	1	1	0	0	1	1	0	1	0	1	5
Evaluator.1	P1	64	M3	2	2	18	0	1	0	0	0	1	1	0	0	0	3
Evaluator.1	P1	22	M0	5	2	55	1	2	0	1	0	2	1	0	0	1	7
Evaluator.1	P1	22	M1	6	2	61	1	1	0	1	0	2	0	0	1	1	6
Evaluator.1	P1	22	M2	2	2	22	1	1	0	1	0	2	0	0	0	0	4
Evaluator.1	P1	22	M3	1	1	0	0	0	0	0	0	0	0	0	0	0	0
Evaluator.1	P1	24	M0	2	2	24	1	1	0	0	0	2	0	0	0	0	3
Evaluator.1	P1	24	M1	2	2	25	1	1	0	1	0	2	1	0	0	0	5
Evaluator.1	P1	24	M2	2	2	23	1	1	0	0	0	2	0	0	1	1	5
Evaluator.1	P1	24	M3	2	2	18	1	1	0	1	0	2	0	0	1	1	6
Evaluator.1	P1	23	M0	4	2	30	0	1	0	1	0	0	0	0	0	0	2
Evaluator.1	P1	23	M1	5	3	46	1	1	0	1	0	2	0	0	1	1	6
Evaluator.1	P1	23	M2	3	2	35	1	2	0	1	0	0	0	0	1	0	4
Evaluator.1	P1	23	M3	7	3	74	1	1	0	1	1	0	0	1	0	1	5
Evaluator.1	P1	27	M0	3	2	23	0	0	0	0	0	1	0	0	0	0	1
Evaluator.1	P1	27	M1	2	2	18	1	1	0	1	1	2	0	0	0	0	5
Evaluator.1	P1	27	M2	2	2	24	0	0	0	0	0	1	0	0	0	0	1
Evaluator.1	P1	27	M3	2	2	26	1	2	0	1	1	1	0	0	0	0	5
Evaluator.1	P1	28	M0	6	3	59	1	1	0	1	1	0	0	1	0	0	4
Evaluator.1	P1	28	M1	6	3	61	1	1	0	2	0	1	0	0	1	0	5
Evaluator.1	P1	28	M2	3	2	37	0	0	0	1	0	0	0	1	1	0	3
Evaluator.1	P1	28	M3	3	2	35	1	1	0	1	0	1	0	0	1	0	4
Evaluator.1	P1	29	M0	3	2	31	0	0	0	1	1	1	0	0	0	0	3
Evaluator.1	P1	29	M1	6	3	55	1	1	0	1	1	2	0	0	0	1	6
Evaluator.1	P1	29	M2	5	3	41	0	1	0	0	0	1	0	0	2	0	4
Evaluator.1	P1	29	M3	6	3	40	0	2	0	0	0	0	0	0	2	0	4
Evaluator.1	P1	21	M0	1	1	0	0	0	0	0	0	2	1	0	0	0	3
Evaluator.1	P1	21	M1	7	3	72	1	1	0	2	0	2	1	0	1	0	7
Evaluator.1	P1	21	M2	1	1	0	0	1	0	0	0	1	1	0	0	0	3
Evaluator.1	P1	21	M3	1	1	0	0	0	0	1	1	0	1	0	0	0	3
Evaluator.1	P1	25	M0	2	2	21	1	1	0	0	0	2	0	0	0	0	3
Evaluator.1	P1	25	M1	3	2	31	1	1	0	0	0	2	0	0	1	0	4
Evaluator.1	P1	25	M2	2	2	24	0	1	0	0	0	0	0	0	1	0	2
Evaluator.1	P1	25	M3	3	2	36	1	1	0	1	0	2	0	0	1	0	5
Evaluator.1	P1	26	M0	5	2	43	1	1	0	1	0	2	0	1	0	0	5
Evaluator.1	P1	26	M1	8	4	76	1	0	0	1	0	2	1	2	1	1	8
Evaluator.1	P1	26	M2	3	2	24	1	1	0	0	0	2	0	0	1	0	4
Evaluator.1	P1	26	M3	4	3	30	1	1	0	1	0	2	0	0	0	0	4
Evaluator.1	P1	41	M0	3	2	37	0	1	0	1	0	1	0	0	1	0	4
Evaluator.1	P1	41	M1	7	3	71	1	2	0	1	0	0	0	2	2	1	8
Evaluator.1	P1	41	M2	4	2	36	1	1	0	1	0	1	0	0	1	0	4
Evaluator.1	P1	41	M3	5	3	55	1	1	0	1	0	1	0	0	2	0	5
Evaluator.1	P1	42	M0	2	2	30	0	0	0	0	0	1	0	0	0	0	1
Evaluator.1	P1	42	M1	5	3	47	1	1	0	1	1	1	0	0	1	1	6
Evaluator.1	P1	42	M2	2	2	34	0	0	0	1	0	1	0	0	1	1	4
Evaluator.1	P1	42	M3	4	2	41	1	1	0	0	1	1	1	0	1	0	5
Evaluator.1	P1	49	M0	4	3	49	0	0	0	0	1	0	1	1	1	0	4
Evaluator.1	P1	49	M1	5	3	58	1	1	0	1	1	2	1	1	1	1	9
Evaluator.1	P1	49	M2	2	2	29	0	0	0	0	1	0	1	0	1	0	3
Evaluator.1	P1	49	M3	2	2	31	1	1	0	0	1	1	1	0	1	0	5
Evaluator.1	P1	30	M0	2	2	19	0	0	0	1	0	1	0	0	0	0	2
Evaluator.1	P1	30	M1	5	3	61	0	0	0	1	0	1	0	0	1	0	3
Evaluator.1	P1	30	M2	3	2	36	0	0	0	0	0	1	0	0	1	0	2
Evaluator.1	P1	30	M3	5	2	49	1	2	0	1	0	1	0	0	2	0	6
Evaluator.1	P1	47	M0	3	2	30	0	0	0	1	0	1	0	1	0	1	4
Evaluator.1	P1	47	M1	5	3	63	1	1	0	1	1	0	1	1	0	1	6
Evaluator.1	P1	47	M2	1	1	0	0	0	0	0	1	0	0	0	0	1	2
Evaluator.1	P1	47	M3	4	3	50	0	2	0	0	0	0	0	0	0	0	2
Evaluator.1	P1	46	M0	1	1	0	0	0	0	0	0	1	1	0	0	0	2
Evaluator.1	P1	46	M1	2	2	29	1	1	0	1	0	1	1	0	0	1	5
Evaluator.1	P1	46	M2	3	2	37	0	0	0	0	0	1	0	0	0	1	2
Evaluator.1	P1	46	M3	1	1	0	0	1	0	0	0	0	1	0	0	0	2
Evaluator.1	P1	66	M0	3	2	31	1	0	0	1	0	1	0	1	1	0	4
Evaluator.1	P1	66	M1	3	2	34	0	0	0	1	0	1	0	0	1	0	3
Evaluator.1	P1	66	M2	1	1	0	0	0	0	1	0	1	1	0	0	0	3
Evaluator.1	P1	66	M3	3	2	37	1	1	0	0	0	1	1	0	1	0	4
Evaluator.1	P1	44	M0	1	1	0	0	0	0	0	0	0	1	0	0	0	1
Evaluator.1	P1	44	M1	3	2	33	1	0	0	1	0	0	0	1	0	1	3
Evaluator.1	P1	44	M2	1	1	0	0	0	0	0	0	0	0	0	0	0	0
Evaluator.1	P1	44	M3	2	2	25	0	0	0	1	0	1	0	0	0	0	2
Evaluator.1	P1	45	M0	1	1	0	0	0	0	1	0	0	0	0	0	0	1
Evaluator.1	P1	45	M1	3	2	29	1	0	0	1	0	1	0	0	1	1	4
Evaluator.1	P1	45	M2	1	1	0	0	0	0	0	0	2	0	0	0	0	2
Evaluator.1	P1	45	M3	1	1	0	0	0	0	0	0	0	0	0	0	0	0
Evaluator.1	P1	118	M0	2	2	21	0	0	0	0	0	1	1	0	0	0	2
Evaluator.1	P1	118	M1	8	4	81	1	0	0	1	0	2	2	1	1	1	8
Evaluator.1	P1	118	M2	1	1	0	0	0	0	0	0	1	1	0	0	0	2
Evaluator.1	P1	118	M3	4	2	32	1	0	0	1	0	1	0	0	1	1	4
Evaluator.1	P1	117	M0	1	1	0	0	0	0	0	0	1	1	0	0	0	2
Evaluator.1	P1	117	M1	5	3	47	1	0	0	1	0	0	1	0	0	1	3
Evaluator.1	P1	117	M2	1	1	0	0	0	0	0	0	0	1	0	0	0	1
Evaluator.1	P1	117	M3	3	2	25	0	0	0	1	0	0	1	0	0	0	2
Evaluator.1	P1	142	M0	1	1	0	0	1	0	1	0	0	1	0	0	0	3
Evaluator.1	P1	142	M1	1	1	0	0	1	0	0	0	0	0	0	0	1	2
Evaluator.1	P1	142	M2	1	1	0	0	0	0	0	0	0	0	0	0	0	0
Evaluator.1	P1	142	M3	1	1	0	0	0	0	1	0	0	0	0	0	0	1
Evaluator.1	P1	67	M0	2	2	17	0	0	0	1	0	2	0	0	0	0	3
Evaluator.1	P1	67	M1	5	3	55	1	1	0	1	0	2	2	0	2	0	8
Evaluator.1	P1	67	M2	3	2	32	1	1	0	0	0	2	1	0	1	0	5
Evaluator.1	P1	67	M3	4	2	40	1	0	0	1	0	0	1	0	2	0	4
Evaluator.1	P1	62	M0	5	2	43	1	1	0	0	0	2	0	0	1	0	4
Evaluator.1	P1	62	M1	6	3	56	1	2	0	1	0	2	0	0	2	1	8
Evaluator.1	P1	62	M2	4	2	44	1	0	0	1	0	1	1	0	1	0	4
Evaluator.1	P1	62	M3	6	2	57	1	0	0	1	0	2	1	0	1	1	6
Evaluator.1	P1	1	M0	4	2	39	1	0	0	0	0	1	1	0	1	0	3
Evaluator.1	P1	1	M1	7	3	69	1	0	0	1	0	1	2	1	2	0	7
Evaluator.1	P1	1	M2	2	2	31	0	0	0	0	0	0	0	2	1	0	3
Evaluator.1	P1	1	M3	2	2	24	1	0	0	0	0	1	0	0	2	1	4
Evaluator.1	P1	112	M0	2	2	21	0	0	0	1	1	0	0	0	0	0	2
Evaluator.1	P1	112	M1	2	2	24	1	1	0	1	1	2	0	0	0	0	5
Evaluator.1	P1	112	M2	1	1	0	0	0	0	0	1	1	1	1	0	0	4
Evaluator.1	P1	112	M3	2	2	17	0	1	0	0	0	1	0	0	0	0	2
Evaluator.1	P1	165	M0	1	1	0	0	0	0	0	1	0	0	1	0	0	2
Evaluator.1	P1	165	M1	3	2	29	1	1	0	1	1	0	2	2	0	1	8
Evaluator.1	P1	165	M2	1	1	0	0	0	0	0	0	0	1	0	0	0	1
Evaluator.1	P1	165	M3	2	2	23	1	1	0	1	1	0	0	1	0	0	4
Evaluator.1	P1	163	M0	4	2	43	1	0	0	0	1	0	0	1	0	1	3
Evaluator.1	P1	163	M1	6	3	62	1	1	0	1	1	2	1	2	1	1	10
Evaluator.1	P1	163	M2	4	2	42	1	0	0	0	1	1	1	1	1	0	5
Evaluator.1	P1	163	M3	2	2	24	1	1	0	1	1	0	0	1	0	0	4
Evaluator.1	P1	141	M0	2	2	22	0	0	0	0	2	0	1	0	0	0	3
Evaluator.1	P1	141	M1	2	2	20	1	1	0	0	0	0	1	0	0	1	3
Evaluator.1	P1	141	M2	1	1	0	0	0	0	0	0	1	1	0	0	0	2
Evaluator.1	P1	141	M3	2	2	23	1	1	0	1	0	1	0	0	0	0	3
Evaluator.1	P1	126	M0	1	1	0	0	1	0	0	0	1	1	0	0	0	3
Evaluator.1	P1	126	M1	8	4	79	1	1	0	0	2	1	2	0	1	1	8
Evaluator.1	P1	126	M2	1	1	0	0	0	0	0	0	1	1	0	0	0	2
Evaluator.1	P1	126	M3	4	3	40	1	0	0	0	0	1	2	0	1	0	4
Evaluator.1	P1	166	M0	2	2	17	1	1	0	0	0	0	1	0	1	0	3
Evaluator.1	P1	166	M1	2	2	29	1	1	0	1	1	1	1	0	1	0	6
Evaluator.1	P1	166	M2	2	2	28	1	1	0	0	1	0	1	1	1	0	5
Evaluator.1	P1	166	M3	3	2	29	0	0	0	0	0	1	1	0	2	0	4
Evaluator.1	P1	113	M0	1	1	0	0	0	0	1	0	0	0	0	0	0	1
Evaluator.1	P1	113	M1	3	2	29	1	0	0	1	0	2	0	0	0	1	4
Evaluator.1	P1	113	M2	1	1	0	0	1	0	0	0	0	0	0	0	0	1
Evaluator.1	P1	113	M3	1	1	0	0	0	0	0	0	0	0	0	0	0	0
Evaluator.1	P1	110	M0	2	2	21	1	0	0	1	1	1	1	0	0	0	4
Evaluator.1	P1	110	M1	4	3	49	1	1	0	1	1	1	1	0	2	0	7
Evaluator.1	P1	110	M2	2	2	30	1	1	0	0	0	1	1	0	2	0	5
Evaluator.1	P1	110	M3	3	2	31	1	1	0	0	0	1	1	0	2	0	5
Evaluator.1	P1	111	M0	1	1	0	0	0	0	0	0	0	1	0	0	0	1
Evaluator.1	P1	111	M1	2	2	18	1	0	0	1	0	0	1	0	0	0	2
Evaluator.1	P1	111	M2	1	1	0	0	0	0	0	0	1	1	0	0	0	2
Evaluator.1	P1	111	M3	1	1	0	0	0	0	1	0	1	1	0	0	0	3
Evaluator.1	P1	114	M0	2	2	19	0	0	0	0	0	2	0	2	0	1	5
Evaluator.1	P1	114	M1	3	2	31	1	0	0	1	0	1	0	2	1	0	5
Evaluator.1	P1	114	M2	2	2	21	1	0	0	0	0	2	0	2	1	0	5
Evaluator.1	P1	114	M3	2	2	31	1	1	0	1	0	2	0	2	1	0	7
Evaluator.1	P2	20	M0	3	2	35	1	1	0	0	0	0	0	0	2	0	3
Evaluator.1	P2	20	M1	1	1	0	1	1	0	1	0	1	1	2	1	0	7
Evaluator.1	P2	20	M2	2	2	24	1	1	0	1	0	1	0	0	0	1	4
Evaluator.1	P2	20	M3	4	2	41	1	2	0	1	1	0	0	0	0	0	4
Evaluator.1	P2	18	M0	2	2	37	1	0	0	1	0	1	0	1	1	1	5
Evaluator.1	P2	18	M1	5	3	59	1	1	0	1	1	1	1	2	1	1	9
Evaluator.1	P2	18	M2	2	2	28	1	1	0	0	1	1	0	0	0	0	3
Evaluator.1	P2	18	M3	4	2	45	1	1	0	0	1	1	0	1	1	1	6
Evaluator.1	P2	70	M0	3	2	31	1	0	0	0	0	0	1	0	1	0	2
Evaluator.1	P2	70	M1	5	3	51	1	1	0	1	1	1	1	0	2	1	8
Evaluator.1	P2	70	M2	1	1	0	0	2	0	0	0	1	1	0	0	0	4
Evaluator.1	P2	70	M3	2	2	22	1	0	0	0	0	0	0	0	1	1	2
Evaluator.1	P2	65	M0	1	1	0	0	1	0	1	0	0	0	0	0	0	2
Evaluator.1	P2	65	M1	2	2	22	1	1	0	1	0	1	0	0	0	0	3
Evaluator.1	P2	65	M2	1	1	0	0	1	0	0	0	1	1	0	0	0	3
Evaluator.1	P2	65	M3	1	1	0	0	1	0	1	0	1	0	0	0	0	3
Evaluator.1	P2	63	M0	1	1	0	0	0	0	0	0	1	0	1	0	0	2
Evaluator.1	P2	63	M1	5	3	46	1	2	0	1	0	1	0	0	1	1	6
Evaluator.1	P2	63	M2	4	2	30	1	1	0	0	0	2	0	0	2	1	6
Evaluator.1	P2	63	M3	3	2	35	1	2	0	1	1	1	1	1	0	0	7
Evaluator.1	P2	64	M0	1	1	0	0	0	0	0	0	0	0	0	0	0	0
Evaluator.1	P2	64	M1	3	2	31	1	1	0	1	0	1	0	0	0	1	4
Evaluator.1	P2	64	M2	2	2	16	1	1	0	0	1	1	0	1	0	0	4
Evaluator.1	P2	64	M3	2	2	15	1	1	0	0	1	1	1	0	0	1	5
Evaluator.1	P2	22	M0	5	2	48	1	2	0	1	0	2	1	0	0	1	7
Evaluator.1	P2	22	M1	5	2	58	1	1	0	1	0	2	0	0	2	1	7
Evaluator.1	P2	22	M2	1	1	0	0	1	0	1	0	2	0	0	0	0	4
Evaluator.1	P2	22	M3	1	1	0	0	0	0	0	0	0	0	0	0	0	0
Evaluator.1	P2	24	M0	2	2	30	1	1	0	0	0	2	0	0	0	0	3
Evaluator.1	P2	24	M1	3	2	24	1	1	0	1	0	2	1	0	0	0	5
Evaluator.1	P2	24	M2	3	2	27	1	1	0	0	0	2	0	0	1	0	4
Evaluator.1	P2	24	M3	2	2	20	1	1	0	1	0	1	0	0	1	0	4
Evaluator.1	P2	23	M0	3	2	24	0	1	0	1	0	0	0	0	0	0	2
Evaluator.1	P2	23	M1	4	2	41	1	1	0	1	0	2	0	0	1	1	6
Evaluator.1	P2	23	M2	3	2	31	0	2	0	0	0	0	0	0	1	1	4
Evaluator.1	P2	23	M3	6	3	69	1	1	0	1	1	0	0	1	0	1	5
Evaluator.1	P2	27	M0	1	1	0	0	0	0	0	0	1	0	0	0	0	1
Evaluator.1	P2	27	M1	2	2	21	1	1	0	1	1	2	0	0	0	1	6
Evaluator.1	P2	27	M2	3	2	23	0	0	0	0	0	1	0	0	0	0	1
Evaluator.1	P2	27	M3	2	2	26	1	1	0	1	1	1	0	0	0	0	4
Evaluator.1	P2	28	M0	4	2	47	1	1	0	1	1	0	0	0	0	0	3
Evaluator.1	P2	28	M1	5	3	59	1	1	0	2	0	1	0	0	1	0	5
Evaluator.1	P2	28	M2	2	2	24	0	0	0	1	0	0	0	1	1	0	3
Evaluator.1	P2	28	M3	3	2	33	1	1	0	1	0	1	0	0	1	0	4
Evaluator.1	P2	29	M0	2	2	25	0	0	0	1	1	1	0	0	0	0	3
Evaluator.1	P2	29	M1	4	2	34	1	1	0	1	1	2	0	0	0	1	6
Evaluator.1	P2	29	M2	4	2	35	0	1	0	0	0	1	0	0	1	0	3
Evaluator.1	P2	29	M3	5	3	48	0	2	0	0	0	0	0	0	1	0	3
Evaluator.1	P2	21	M0	1	1	0	0	0	0	0	0	2	1	0	0	0	3
Evaluator.1	P2	21	M1	6	3	69	1	1	0	2	0	2	1	0	1	1	8
Evaluator.1	P2	21	M2	1	1	0	0	1	0	0	0	1	1	0	0	0	3
Evaluator.1	P2	21	M3	1	1	0	0	0	0	2	1	0	1	0	0	0	4
Evaluator.1	P2	25	M0	1	1	0	1	1	0	0	0	2	0	0	0	0	3
Evaluator.1	P2	25	M1	3	2	33	1	1	0	0	0	2	0	0	1	0	4
Evaluator.1	P2	25	M2	2	2	24	0	1	0	0	0	0	0	0	1	0	2
Evaluator.1	P2	25	M3	3	2	35	1	1	0	1	0	2	0	0	1	0	5
Evaluator.1	P2	26	M0	4	2	46	1	1	0	1	0	2	0	1	0	0	5
Evaluator.1	P2	26	M1	6	3	67	1	1	0	1	0	2	0	2	1	1	8
Evaluator.1	P2	26	M2	2	2	25	1	1	0	0	0	1	0	0	1	0	3
Evaluator.1	P2	26	M3	3	2	27	1	1	0	0	0	1	0	0	0	0	2
Evaluator.1	P2	41	M0	4	2	41	1	1	0	1	0	1	0	0	1	1	5
Evaluator.1	P2	41	M1	6	3	67	1	2	0	1	0	1	0	1	2	1	8
Evaluator.1	P2	41	M2	3	2	38	1	1	0	1	0	1	0	0	1	0	4
Evaluator.1	P2	41	M3	4	3	49	1	1	0	1	0	1	0	0	2	1	6
Evaluator.1	P2	42	M0	2	2	24	0	0	0	0	0	1	0	0	1	0	2
Evaluator.1	P2	42	M1	4	2	44	1	1	0	1	1	1	0	0	1	0	5
Evaluator.1	P2	42	M2	2	2	39	1	0	0	0	0	1	0	0	1	0	2
Evaluator.1	P2	42	M3	3	2	34	1	1	0	1	1	1	1	0	1	0	6
Evaluator.1	P2	49	M0	5	3	53	1	0	0	0	1	0	1	1	1	0	4
Evaluator.1	P2	49	M1	4	3	56	1	1	0	1	1	2	1	1	1	1	9
Evaluator.1	P2	49	M2	2	2	26	0	0	0	0	1	0	1	0	1	0	3
Evaluator.1	P2	49	M3	2	2	27	1	1	0	0	1	1	1	0	1	0	5
Evaluator.1	P2	30	M0	1	1	0	0	0	0	1	0	1	0	0	0	0	2
Evaluator.1	P2	30	M1	5	3	59	1	0	0	2	0	1	0	0	1	1	5
Evaluator.1	P2	30	M2	2	2	30	0	0	0	0	0	1	0	0	1	0	2
Evaluator.1	P2	30	M3	4	2	44	1	2	0	1	0	1	0	0	2	0	6
Evaluator.1	P2	47	M0	4	2	37	0	0	0	1	0	1	0	1	0	0	3
Evaluator.1	P2	47	M1	5	3	66	1	1	0	1	1	1	1	1	0	1	7
Evaluator.1	P2	47	M2	1	1	0	0	0	0	0	1	0	0	0	0	0	1
Evaluator.1	P2	47	M3	4	3	46	1	2	0	0	0	0	1	0	0	0	3
Evaluator.1	P2	46	M0	1	1	0	0	0	0	0	0	1	1	0	0	0	2
Evaluator.1	P2	46	M1	3	2	37	1	1	0	1	0	1	1	0	0	1	5
Evaluator.1	P2	46	M2	4	2	40	0	0	0	0	0	1	0	0	0	0	1
Evaluator.1	P2	46	M3	2	2	17	1	1	0	0	0	0	0	0	0	0	1
Evaluator.1	P2	66	M0	2	2	26	1	0	0	1	0	1	0	1	1	0	4
Evaluator.1	P2	66	M1	4	2	46	1	0	0	1	0	1	0	1	2	0	5
Evaluator.1	P2	66	M2	2	2	22	0	0	0	1	0	1	1	0	0	0	3
Evaluator.1	P2	66	M3	2	2	25	1	1	0	1	0	1	1	0	1	0	5
Evaluator.1	P2	44	M0	2	2	21	0	0	0	0	0	0	1	0	0	0	1
Evaluator.1	P2	44	M1	3	2	30	1	0	0	1	0	0	0	1	0	1	3
Evaluator.1	P2	44	M2	1	1	0	0	0	0	0	0	0	0	0	0	0	0
Evaluator.1	P2	44	M3	2	2	20	0	0	0	1	0	1	0	0	0	0	2
Evaluator.1	P2	45	M0	1	1	0	0	0	0	1	0	0	0	0	0	0	1
Evaluator.1	P2	45	M1	3	2	32	1	0	0	1	0	1	0	0	1	0	3
Evaluator.1	P2	45	M2	2	2	23	0	0	0	0	0	2	0	0	0	0	2
Evaluator.1	P2	45	M3	2	2	21	0	0	0	0	0	0	1	0	0	0	1
Evaluator.1	P2	118	M0	1	1	0	0	0	0	0	0	1	1	0	0	0	2
Evaluator.1	P2	118	M1	6	3	70	1	0	0	1	0	2	2	1	1	1	8
Evaluator.1	P2	118	M2	1	1	0	0	0	0	0	0	1	1	0	0	0	2
Evaluator.1	P2	118	M3	3	2	35	1	0	0	1	0	1	0	0	1	1	4
Evaluator.1	P2	117	M0	1	1	0	0	0	0	0	0	1	1	0	0	0	2
Evaluator.1	P2	117	M1	3	2	32	1	0	0	1	0	0	1	0	0	1	3
Evaluator.1	P2	117	M2	1	1	0	0	0	0	0	0	0	1	0	0	0	1
Evaluator.1	P2	117	M3	3	2	28	0	0	0	1	0	0	1	0	0	0	2
Evaluator.1	P2	142	M0	2	2	17	1	1	0	1	0	0	1	0	0	0	3
Evaluator.1	P2	142	M1	2	2	16	0	1	0	0	0	0	0	0	0	0	1
Evaluator.1	P2	142	M2	1	1	0	0	0	0	1	0	0	0	0	0	0	1
Evaluator.1	P2	142	M3	1	1	0	0	0	0	1	0	0	0	0	0	0	1
Evaluator.1	P2	67	M0	1	1	0	0	0	0	1	0	2	0	0	0	0	3
Evaluator.1	P2	67	M1	5	3	49	1	1	0	1	0	2	2	0	2	0	8
Evaluator.1	P2	67	M2	4	2	36	1	1	0	0	0	2	1	0	1	0	5
Evaluator.1	P2	67	M3	4	2	35	1	0	0	1	0	0	1	0	2	0	4
Evaluator.1	P2	62	M0	4	2	40	1	1	0	0	0	2	0	0	1	0	4
Evaluator.1	P2	62	M1	6	3	62	1	2	0	1	0	2	0	0	2	1	8
Evaluator.1	P2	62	M2	4	2	39	1	0	0	1	0	1	1	0	1	1	5
Evaluator.1	P2	62	M3	4	2	40	1	0	0	1	0	2	1	0	1	0	5
Evaluator.1	P2	1	M0	3	2	32	1	0	0	0	0	1	1	0	1	0	3
Evaluator.1	P2	1	M1	5	2	61	1	0	0	1	0	1	2	1	2	0	7
Evaluator.1	P2	1	M2	2	2	28	0	0	0	0	0	0	1	1	1	0	3
Evaluator.1	P2	1	M3	1	1	0	0	0	0	0	0	0	1	0	1	0	2
Evaluator.1	P2	112	M0	1	1	0	0	0	0	1	1	0	0	0	0	0	2
Evaluator.1	P2	112	M1	1	1	0	1	1	0	1	1	2	0	0	0	0	5
Evaluator.1	P2	112	M2	1	1	0	0	0	0	0	1	1	1	0	0	0	3
Evaluator.1	P2	112	M3	1	1	0	0	1	0	0	0	0	0	0	0	0	1
Evaluator.1	P2	165	M0	1	1	0	0	0	0	0	1	0	0	1	0	0	2
Evaluator.1	P2	165	M1	3	2	32	1	1	0	1	1	0	2	2	0	1	8
Evaluator.1	P2	165	M2	1	1	0	0	0	0	0	0	0	1	0	0	0	1
Evaluator.1	P2	165	M3	1	1	0	0	1	0	1	1	0	0	1	0	0	4
Evaluator.1	P2	163	M0	2	2	24	0	0	0	1	1	0	0	1	0	0	3
Evaluator.1	P2	163	M1	5	3	54	1	1	0	0	1	2	1	2	1	1	9
Evaluator.1	P2	163	M2	3	2	37	1	0	0	1	1	1	1	1	0	0	5
Evaluator.1	P2	163	M3	1	1	0	0	1	0	0	1	0	0	1	0	0	3
Evaluator.1	P2	141	M0	2	2	26	1	0	0	0	2	0	1	0	0	0	3
Evaluator.1	P2	141	M1	1	1	0	0	1	0	0	0	0	1	0	0	1	3
Evaluator.1	P2	141	M2	1	1	0	0	0	0	0	0	1	1	0	0	0	2
Evaluator.1	P2	141	M3	1	1	0	0	1	0	1	0	1	0	0	0	0	3
Evaluator.1	P2	126	M0	1	1	0	0	1	0	0	0	1	1	0	0	0	3
Evaluator.1	P2	126	M1	6	3	71	1	1	0	0	2	1	2	0	1	1	8
Evaluator.1	P2	126	M2	1	1	0	0	0	0	0	0	1	1	0	0	0	2
Evaluator.1	P2	126	M3	4	2	43	1	0	0	0	0	1	2	0	1	0	4
Evaluator.1	P2	166	M0	2	2	21	1	1	0	0	0	0	1	0	1	0	3
Evaluator.1	P2	166	M1	3	2	35	1	1	0	1	1	1	1	0	1	0	6
Evaluator.1	P2	166	M2	2	2	22	1	0	0	0	1	0	1	1	1	0	4
Evaluator.1	P2	166	M3	2	2	23	1	0	0	0	0	1	1	0	2	0	4
Evaluator.1	P2	113	M0	1	1	0	0	0	0	1	0	1	0	0	0	0	2
Evaluator.1	P2	113	M1	3	2	32	1	0	0	1	0	2	0	0	0	1	4
Evaluator.1	P2	113	M2	1	1	0	0	1	0	0	0	0	0	0	0	0	1
Evaluator.1	P2	113	M3	1	1	0	0	0	0	0	0	0	1	0	0	0	1
Evaluator.1	P2	110	M0	1	1	0	0	0	0	1	1	1	1	0	0	0	4
Evaluator.1	P2	110	M1	4	3	45	1	1	0	1	1	1	1	0	2	1	8
Evaluator.1	P2	110	M2	3	2	37	1	1	0	0	0	1	1	0	1	0	4
Evaluator.1	P2	110	M3	3	2	38	0	1	0	0	0	1	0	0	1	0	3
Evaluator.1	P2	111	M0	1	1	0	0	0	0	0	0	0	1	0	0	0	1
Evaluator.1	P2	111	M1	2	2	23	1	0	0	1	0	0	1	0	0	1	3
Evaluator.1	P2	111	M2	1	1	0	0	0	0	0	0	1	1	0	0	0	2
Evaluator.1	P2	111	M3	1	1	0	0	0	0	0	0	1	1	0	0	0	2
Evaluator.1	P2	114	M0	1	1	0	0	0	0	1	0	1	0	2	0	0	4
Evaluator.1	P2	114	M1	3	2	27	1	0	0	1	0	2	0	2	1	0	6
Evaluator.1	P2	114	M2	1	1	0	0	0	0	0	0	2	0	2	1	0	5
Evaluator.1	P2	114	M3	2	2	30	1	1	0	1	0	2	0	2	2	0	8
Evaluator.2	P1	20	M0	2	2	22	0	0	0	0	0	0	0	0	2	0	2
Evaluator.2	P1	20	M1	2	2	19	1	1	0	1	0	1	0	2	1	0	6
Evaluator.2	P1	20	M2	2	2	15	1	1	0	1	0	1	0	0	0	0	3
Evaluator.2	P1	20	M3	3	2	36	1	2	0	1	1	0	0	0	0	0	4
Evaluator.2	P1	18	M0	4	2	42	1	0	0	1	0	1	0	1	1	0	4
Evaluator.2	P1	18	M1	6	3	55	1	1	0	1	1	1	0	2	1	1	8
Evaluator.2	P1	18	M2	3	2	30	1	1	0	0	1	1	0	0	0	1	4
Evaluator.2	P1	18	M3	4	2	47	1	1	0	0	0	1	0	2	1	1	6
Evaluator.2	P1	70	M0	2	2	28	0	0	0	0	0	0	1	0	1	1	3
Evaluator.2	P1	70	M1	6	3	67	1	1	0	1	1	1	1	0	2	1	8
Evaluator.2	P1	70	M2	1	1	0	0	2	0	0	0	1	1	0	0	0	4
Evaluator.2	P1	70	M3	2	2	18	1	0	0	0	0	0	0	0	1	0	1
Evaluator.2	P1	65	M0	1	1	0	0	1	0	1	0	0	0	0	0	0	2
Evaluator.2	P1	65	M1	2	2	17	1	1	0	1	0	1	0	0	0	0	3
Evaluator.2	P1	65	M2	1	1	0	0	0	0	1	0	1	2	0	0	0	4
Evaluator.2	P1	65	M3	1	1	0	1	2	0	0	0	1	0	0	0	0	3
Evaluator.2	P1	63	M0	2	2	18	0	0	0	0	0	2	0	1	0	0	3
Evaluator.2	P1	63	M1	5	3	47	1	2	0	1	0	1	0	0	1	1	6
Evaluator.2	P1	63	M2	3	2	28	1	1	0	0	0	2	0	0	2	1	6
Evaluator.2	P1	63	M3	4	2	39	1	1	0	1	1	2	1	1	0	1	8
Evaluator.2	P1	64	M0	1	1	0	0	0	0	0	0	0	0	0	0	0	0
Evaluator.2	P1	64	M1	2	2	24	0	1	0	1	0	1	0	0	0	1	4
Evaluator.2	P1	64	M2	2	2	20	1	1	0	0	1	1	0	1	0	1	5
Evaluator.2	P1	64	M3	2	2	18	0	1	0	0	0	1	1	0	0	0	3
Evaluator.2	P1	22	M0	5	2	55	1	2	0	1	0	2	1	0	0	1	7
Evaluator.2	P1	22	M1	6	2	61	1	1	0	1	0	2	0	0	1	1	6
Evaluator.2	P1	22	M2	2	2	22	1	1	0	1	0	2	0	0	0	1	5
Evaluator.2	P1	22	M3	1	1	0	0	0	0	0	0	0	0	0	0	0	0
Evaluator.2	P1	24	M0	2	2	24	1	1	0	0	0	2	0	0	0	0	3
Evaluator.2	P1	24	M1	2	2	25	1	1	0	1	0	2	1	0	0	1	6
Evaluator.2	P1	24	M2	2	2	23	1	1	0	0	0	2	0	0	1	0	4
Evaluator.2	P1	24	M3	2	2	18	1	1	0	1	0	2	0	0	1	0	5
Evaluator.2	P1	23	M0	4	2	30	0	1	0	1	0	0	0	0	0	0	2
Evaluator.2	P1	23	M1	5	3	46	1	1	0	1	0	2	0	0	1	1	6
Evaluator.2	P1	23	M2	3	2	35	1	2	0	1	0	0	0	0	1	0	4
Evaluator.2	P1	23	M3	7	3	74	1	1	0	1	1	0	0	1	0	1	5
Evaluator.2	P1	27	M0	3	2	23	0	0	0	0	0	1	0	0	0	0	1
Evaluator.2	P1	27	M1	2	2	18	1	1	0	1	1	2	0	0	0	0	5
Evaluator.2	P1	27	M2	2	2	24	0	0	0	0	0	1	0	0	0	0	1
Evaluator.2	P1	27	M3	2	2	26	1	2	0	1	1	1	0	0	0	0	5
Evaluator.2	P1	28	M0	6	3	59	1	1	0	1	1	0	0	1	0	0	4
Evaluator.2	P1	28	M1	6	3	61	1	1	0	2	0	1	0	0	1	0	5
Evaluator.2	P1	28	M2	3	2	37	0	0	0	1	0	0	0	1	1	1	4
Evaluator.2	P1	28	M3	3	2	35	1	1	0	1	0	1	0	0	1	0	4
Evaluator.2	P1	29	M0	3	2	31	0	0	0	1	1	1	0	0	0	0	3
Evaluator.2	P1	29	M1	6	3	55	1	1	0	1	1	2	0	0	0	1	6
Evaluator.2	P1	29	M2	5	3	41	0	1	0	0	0	1	0	0	2	1	5
Evaluator.2	P1	29	M3	6	3	40	0	2	0	0	0	0	0	0	2	1	5
Evaluator.2	P1	21	M0	1	1	0	0	0	0	0	0	2	1	0	0	0	3
Evaluator.2	P1	21	M1	7	3	72	1	1	0	2	0	2	1	0	1	1	8
Evaluator.2	P1	21	M2	1	1	0	0	1	0	0	0	1	1	0	0	0	3
Evaluator.2	P1	21	M3	1	1	0	0	0	0	1	1	0	1	0	0	0	3
Evaluator.2	P1	25	M0	2	2	21	1	1	0	0	0	2	0	0	0	0	3
Evaluator.2	P1	25	M1	3	2	31	1	1	0	0	0	2	0	0	1	1	5
Evaluator.2	P1	25	M2	2	2	24	0	1	0	0	0	0	0	0	1	1	3
Evaluator.2	P1	25	M3	3	2	36	1	1	0	1	0	2	0	0	1	1	6
Evaluator.2	P1	26	M0	5	2	43	1	1	0	1	0	2	0	1	0	0	5
Evaluator.2	P1	26	M1	8	4	76	1	0	0	1	0	2	1	2	1	0	7
Evaluator.2	P1	26	M2	3	2	24	1	1	0	0	0	2	0	0	1	1	5
Evaluator.2	P1	26	M3	4	3	30	1	1	0	1	0	2	0	0	0	0	4
Evaluator.2	P1	41	M0	3	2	37	0	1	0	1	0	1	0	0	1	1	5
Evaluator.2	P1	41	M1	7	3	71	1	2	0	1	0	0	0	2	2	1	8
Evaluator.2	P1	41	M2	4	2	36	1	1	0	1	0	1	0	0	1	0	4
Evaluator.2	P1	41	M3	5	3	55	1	1	0	1	0	1	0	0	2	1	6
Evaluator.2	P1	42	M0	2	2	30	0	0	0	0	0	1	0	0	0	0	1
Evaluator.2	P1	42	M1	5	3	47	1	1	0	1	1	1	0	0	1	1	6
Evaluator.2	P1	42	M2	2	2	34	0	0	0	1	0	1	0	0	1	1	4
Evaluator.2	P1	42	M3	4	2	41	1	1	0	0	1	1	1	0	1	1	6
Evaluator.2	P1	49	M0	4	3	49	0	0	0	0	1	0	1	1	1	1	5
Evaluator.2	P1	49	M1	5	3	58	1	1	0	1	1	2	1	1	1	1	9
Evaluator.2	P1	49	M2	2	2	29	0	0	0	0	1	0	1	0	1	1	4
Evaluator.2	P1	49	M3	2	2	31	1	1	0	0	1	1	1	0	1	1	6
Evaluator.2	P1	30	M0	2	2	19	0	0	0	1	0	1	0	0	0	0	2
Evaluator.2	P1	30	M1	5	3	61	0	0	0	1	0	1	0	0	1	1	4
Evaluator.2	P1	30	M2	3	2	36	0	0	0	0	0	1	0	0	1	1	3
Evaluator.2	P1	30	M3	5	2	49	1	2	0	1	0	1	0	0	2	1	7
Evaluator.2	P1	47	M0	3	2	30	0	0	0	1	0	1	0	1	0	1	4
Evaluator.2	P1	47	M1	5	3	63	1	1	0	1	1	0	1	1	0	1	6
Evaluator.2	P1	47	M2	1	1	0	0	0	0	0	1	0	0	0	0	1	2
Evaluator.2	P1	47	M3	4	3	50	0	2	0	0	0	0	0	0	0	0	2
Evaluator.2	P1	46	M0	1	1	0	0	0	0	0	0	1	1	0	0	0	2
Evaluator.2	P1	46	M1	2	2	29	1	1	0	1	0	1	1	0	0	1	5
Evaluator.2	P1	46	M2	3	2	37	0	0	0	0	0	1	0	0	0	1	2
Evaluator.2	P1	46	M3	1	1	0	0	1	0	0	0	0	1	0	0	0	2
Evaluator.2	P1	66	M0	3	2	31	1	0	0	1	0	1	0	1	1	0	4
Evaluator.2	P1	66	M1	3	2	34	0	0	0	1	0	1	0	0	1	1	4
Evaluator.2	P1	66	M2	1	1	0	0	0	0	1	0	1	1	0	0	0	3
Evaluator.2	P1	66	M3	3	2	37	1	1	0	0	0	1	1	0	1	1	5
Evaluator.2	P1	44	M0	1	1	0	0	0	0	0	0	0	1	0	0	0	1
Evaluator.2	P1	44	M1	3	2	33	1	0	0	1	0	0	0	1	0	1	3
Evaluator.2	P1	44	M2	1	1	0	0	0	0	0	0	0	0	0	0	0	0
Evaluator.2	P1	44	M3	2	2	25	0	0	0	1	0	1	0	0	0	0	2
Evaluator.2	P1	45	M0	1	1	0	0	0	0	1	0	0	0	0	0	0	1
Evaluator.2	P1	45	M1	3	2	29	1	0	0	1	0	1	0	0	1	0	3
Evaluator.2	P1	45	M2	1	1	0	0	0	0	0	0	2	0	0	0	0	2
Evaluator.2	P1	45	M3	1	1	0	0	0	0	0	0	0	0	0	0	0	0
Evaluator.2	P1	118	M0	2	2	21	0	0	0	0	0	1	1	0	0	0	2
Evaluator.2	P1	118	M1	8	4	81	1	0	0	1	0	2	2	1	1	1	8
Evaluator.2	P1	118	M2	1	1	0	0	0	0	0	0	1	1	0	0	0	2
Evaluator.2	P1	118	M3	4	2	32	1	0	0	1	0	1	0	0	1	1	4
Evaluator.2	P1	117	M0	1	1	0	0	0	0	0	0	1	1	0	0	0	2
Evaluator.2	P1	117	M1	5	3	47	1	0	0	1	0	0	1	0	0	1	3
Evaluator.2	P1	117	M2	1	1	0	0	0	0	0	0	0	1	0	0	0	1
Evaluator.2	P1	117	M3	3	2	25	0	0	0	1	0	0	1	0	0	1	3
Evaluator.2	P1	142	M0	1	1	0	0	1	0	1	0	0	1	0	0	0	3
Evaluator.2	P1	142	M1	1	1	0	0	1	0	0	0	0	0	0	0	0	1
Evaluator.2	P1	142	M2	1	1	0	0	0	0	0	0	0	0	0	0	0	0
Evaluator.2	P1	142	M3	1	1	0	0	0	0	1	0	0	0	0	0	0	1
Evaluator.2	P1	67	M0	2	2	17	0	0	0	1	0	2	0	0	0	0	3
Evaluator.2	P1	67	M1	5	3	55	1	1	0	1	0	2	2	0	2	1	9
Evaluator.2	P1	67	M2	3	2	32	1	1	0	0	0	2	1	0	1	1	6
Evaluator.2	P1	67	M3	4	2	40	1	0	0	1	0	0	1	0	2	0	4
Evaluator.2	P1	62	M0	5	2	43	1	1	0	0	0	2	0	0	1	1	5
Evaluator.2	P1	62	M1	6	3	56	1	2	0	1	0	2	0	0	2	1	8
Evaluator.2	P1	62	M2	4	2	44	1	0	0	1	0	1	1	0	1	1	5
Evaluator.2	P1	62	M3	6	2	57	1	0	0	1	0	2	1	0	1	1	6
Evaluator.2	P1	1	M0	4	2	39	1	0	0	0	0	1	1	0	1	1	4
Evaluator.2	P1	1	M1	7	3	69	1	0	0	1	0	1	2	1	2	0	7
Evaluator.2	P1	1	M2	2	2	31	0	0	0	0	0	0	0	2	1	1	4
Evaluator.2	P1	1	M3	2	2	24	1	0	0	0	0	1	0	0	2	1	4
Evaluator.2	P1	112	M0	2	2	21	0	0	0	1	1	0	0	0	0	1	3
Evaluator.2	P1	112	M1	2	2	24	1	1	0	1	1	2	0	0	0	0	5
Evaluator.2	P1	112	M2	1	1	0	0	0	0	0	1	1	1	1	0	1	5
Evaluator.2	P1	112	M3	2	2	17	0	1	0	0	0	1	0	0	0	0	2
Evaluator.2	P1	165	M0	1	1	0	0	0	0	0	1	0	0	1	0	0	2
Evaluator.2	P1	165	M1	3	2	29	1	1	0	1	1	0	2	2	0	1	8
Evaluator.2	P1	165	M2	1	1	0	0	0	0	0	0	0	1	0	0	0	1
Evaluator.2	P1	165	M3	2	2	23	1	1	0	1	1	0	0	1	0	0	4
Evaluator.2	P1	163	M0	4	2	43	1	0	0	0	1	0	0	1	0	0	2
Evaluator.2	P1	163	M1	6	3	62	1	1	0	1	1	2	1	2	1	1	10
Evaluator.2	P1	163	M2	4	2	42	1	0	0	0	1	1	1	1	1	1	6
Evaluator.2	P1	163	M3	2	2	24	1	1	0	1	1	0	0	1	0	0	4
Evaluator.2	P1	141	M0	2	2	22	0	0	0	0	2	0	1	0	0	0	3
Evaluator.2	P1	141	M1	2	2	20	1	1	0	0	0	0	1	0	0	1	3
Evaluator.2	P1	141	M2	1	1	0	0	0	0	0	0	1	1	0	0	0	2
Evaluator.2	P1	141	M3	2	2	23	1	1	0	1	0	1	0	0	0	0	3
Evaluator.2	P1	126	M0	1	1	0	0	1	0	0	0	1	1	0	0	0	3
Evaluator.2	P1	126	M1	8	4	79	1	1	0	0	2	1	2	0	1	0	7
Evaluator.2	P1	126	M2	1	1	0	0	0	0	0	0	1	1	0	0	0	2
Evaluator.2	P1	126	M3	4	3	40	1	0	0	0	0	1	2	0	1	0	4
Evaluator.2	P1	166	M0	2	2	17	1	1	0	0	0	0	1	0	1	0	3
Evaluator.2	P1	166	M1	2	2	29	1	1	0	1	1	1	1	0	1	0	6
Evaluator.2	P1	166	M2	2	2	28	1	1	0	0	1	0	1	1	1	0	5
Evaluator.2	P1	166	M3	3	2	29	0	0	0	0	0	1	1	0	2	0	4
Evaluator.2	P1	113	M0	1	1	0	0	0	0	1	0	0	0	0	0	0	1
Evaluator.2	P1	113	M1	3	2	29	1	0	0	1	0	2	0	0	0	1	4
Evaluator.2	P1	113	M2	1	1	0	0	1	0	0	0	0	0	0	0	0	1
Evaluator.2	P1	113	M3	1	1	0	0	0	0	0	0	0	0	0	0	0	0
Evaluator.2	P1	110	M0	2	2	21	1	0	0	1	1	1	1	0	0	0	4
Evaluator.2	P1	110	M1	4	3	49	1	1	0	1	1	1	1	0	2	0	7
Evaluator.2	P1	110	M2	2	2	30	1	1	0	0	0	1	1	0	2	0	5
Evaluator.2	P1	110	M3	3	2	31	1	1	0	0	0	1	1	0	2	1	6
Evaluator.2	P1	111	M0	1	1	0	0	0	0	0	0	0	1	0	0	0	1
Evaluator.2	P1	111	M1	2	2	18	1	0	0	1	0	0	1	0	0	0	2
Evaluator.2	P1	111	M2	1	1	0	0	0	0	0	0	1	1	0	0	0	2
Evaluator.2	P1	111	M3	1	1	0	0	0	0	1	0	1	1	0	0	0	3
Evaluator.2	P1	114	M0	2	2	19	0	0	0	0	0	2	0	2	0	0	4
Evaluator.2	P1	114	M1	3	2	31	1	0	0	1	0	1	0	2	1	0	5
Evaluator.2	P1	114	M2	2	2	21	1	0	0	0	0	2	0	2	1	0	5
Evaluator.2	P1	114	M3	2	2	31	1	1	0	1	0	2	0	2	1	0	7
Evaluator.2	P2	20	M0	3	2	35	1	1	0	0	0	0	0	0	2	0	3
Evaluator.2	P2	20	M1	1	1	0	1	1	0	1	0	1	1	2	1	0	7
Evaluator.2	P2	20	M2	2	2	24	1	1	0	1	0	1	0	0	0	0	3
Evaluator.2	P2	20	M3	4	2	41	1	2	0	1	1	0	0	0	0	0	4
Evaluator.2	P2	18	M0	2	2	37	1	0	0	1	0	1	0	1	1	0	4
Evaluator.2	P2	18	M1	5	3	59	1	1	0	1	1	1	1	2	1	1	9
Evaluator.2	P2	18	M2	2	2	28	1	1	0	0	1	1	0	0	0	0	3
Evaluator.2	P2	18	M3	4	2	45	1	1	0	0	1	1	0	1	1	1	6
Evaluator.2	P2	70	M0	3	2	31	1	0	0	0	0	0	1	0	1	0	2
Evaluator.2	P2	70	M1	5	3	51	1	1	0	1	1	1	1	0	2	1	8
Evaluator.2	P2	70	M2	1	1	0	0	2	0	0	0	1	1	0	0	0	4
Evaluator.2	P2	70	M3	2	2	22	1	0	0	0	0	0	0	0	1	1	2
Evaluator.2	P2	65	M0	1	1	0	0	1	0	1	0	0	0	0	0	0	2
Evaluator.2	P2	65	M1	2	2	22	1	1	0	1	0	1	0	0	0	0	3
Evaluator.2	P2	65	M2	1	1	0	0	1	0	0	0	1	1	0	0	0	3
Evaluator.2	P2	65	M3	1	1	0	0	1	0	1	0	1	0	0	0	0	3
Evaluator.2	P2	63	M0	1	1	0	0	0	0	0	0	1	0	1	0	0	2
Evaluator.2	P2	63	M1	5	3	46	1	2	0	1	0	1	0	0	1	0	5
Evaluator.2	P2	63	M2	4	2	30	1	1	0	0	0	2	0	0	2	1	6
Evaluator.2	P2	63	M3	3	2	35	1	2	0	1	1	1	1	1	0	0	7
Evaluator.2	P2	64	M0	1	1	0	0	0	0	0	0	0	0	0	0	0	0
Evaluator.2	P2	64	M1	3	2	31	1	1	0	1	0	1	0	0	0	1	4
Evaluator.2	P2	64	M2	2	2	16	1	1	0	0	1	1	0	1	0	0	4
Evaluator.2	P2	64	M3	2	2	15	1	1	0	0	1	1	1	0	0	1	5
Evaluator.2	P2	22	M0	5	2	48	1	2	0	1	0	2	1	0	0	1	7
Evaluator.2	P2	22	M1	5	2	58	1	1	0	1	0	2	0	0	2	1	7
Evaluator.2	P2	22	M2	1	1	0	0	1	0	1	0	2	0	0	0	0	4
Evaluator.2	P2	22	M3	1	1	0	0	0	0	0	0	0	0	0	0	0	0
Evaluator.2	P2	24	M0	2	2	30	1	1	0	0	0	2	0	0	0	0	3
Evaluator.2	P2	24	M1	3	2	24	1	1	0	1	0	2	1	0	0	0	5
Evaluator.2	P2	24	M2	3	2	27	1	1	0	0	0	2	0	0	1	0	4
Evaluator.2	P2	24	M3	2	2	20	1	1	0	1	0	1	0	0	1	1	5
Evaluator.2	P2	23	M0	3	2	24	0	1	0	1	0	0	0	0	0	0	2
Evaluator.2	P2	23	M1	4	2	41	1	1	0	1	0	2	0	0	1	1	6
Evaluator.2	P2	23	M2	3	2	31	0	2	0	0	0	0	0	0	1	0	3
Evaluator.2	P2	23	M3	6	3	69	1	1	0	1	1	0	0	1	0	1	5
Evaluator.2	P2	27	M0	1	1	0	0	0	0	0	0	1	0	0	0	0	1
Evaluator.2	P2	27	M1	2	2	21	1	1	0	1	1	2	0	0	0	0	5
Evaluator.2	P2	27	M2	3	2	23	0	0	0	0	0	1	0	0	0	0	1
Evaluator.2	P2	27	M3	2	2	26	1	1	0	1	1	1	0	0	0	0	4
Evaluator.2	P2	28	M0	4	2	47	1	1	0	1	1	0	0	0	0	0	3
Evaluator.2	P2	28	M1	5	3	59	1	1	0	2	0	1	0	0	1	0	5
Evaluator.2	P2	28	M2	2	2	24	0	0	0	1	0	0	0	1	1	1	4
Evaluator.2	P2	28	M3	3	2	33	1	1	0	1	0	1	0	0	1	1	5
Evaluator.2	P2	29	M0	2	2	25	0	0	0	1	1	1	0	0	0	0	3
Evaluator.2	P2	29	M1	4	2	34	1	1	0	1	1	2	0	0	0	0	5
Evaluator.2	P2	29	M2	4	2	35	0	1	0	0	0	1	0	0	1	0	3
Evaluator.2	P2	29	M3	5	3	48	0	2	0	0	0	0	0	0	1	0	3
Evaluator.2	P2	21	M0	1	1	0	0	0	0	0	0	2	1	0	0	0	3
Evaluator.2	P2	21	M1	6	3	69	1	1	0	2	0	2	1	0	1	1	8
Evaluator.2	P2	21	M2	1	1	0	0	1	0	0	0	1	1	0	0	0	3
Evaluator.2	P2	21	M3	1	1	0	0	0	0	2	1	0	1	0	0	0	4
Evaluator.2	P2	25	M0	1	1	0	1	1	0	0	0	2	0	0	0	0	3
Evaluator.2	P2	25	M1	3	2	33	1	1	0	0	0	2	0	0	1	0	4
Evaluator.2	P2	25	M2	2	2	24	0	1	0	0	0	0	0	0	1	0	2
Evaluator.2	P2	25	M3	3	2	35	1	1	0	1	0	2	0	0	1	0	5
Evaluator.2	P2	26	M0	4	2	46	1	1	0	1	0	2	0	1	0	0	5
Evaluator.2	P2	26	M1	6	3	67	1	1	0	1	0	2	0	2	1	1	8
Evaluator.2	P2	26	M2	2	2	25	1	1	0	0	0	1	0	0	1	1	4
Evaluator.2	P2	26	M3	3	2	27	1	1	0	0	0	1	0	0	0	0	2
Evaluator.2	P2	41	M0	4	2	41	1	1	0	1	0	1	0	0	1	0	4
Evaluator.2	P2	41	M1	6	3	67	1	2	0	1	0	1	0	1	2	0	7
Evaluator.2	P2	41	M2	3	2	38	1	1	0	1	0	1	0	0	1	1	5
Evaluator.2	P2	41	M3	4	3	49	1	1	0	1	0	1	0	0	2	0	5
Evaluator.2	P2	42	M0	2	2	24	0	0	0	0	0	1	0	0	1	0	2
Evaluator.2	P2	42	M1	4	2	44	1	1	0	1	1	1	0	0	1	0	5
Evaluator.2	P2	42	M2	2	2	39	1	0	0	0	0	1	0	0	1	1	3
Evaluator.2	P2	42	M3	3	2	34	1	1	0	1	1	1	1	0	1	1	7
Evaluator.2	P2	49	M0	5	3	53	1	0	0	0	1	0	1	1	1	1	5
Evaluator.2	P2	49	M1	4	3	56	1	1	0	1	1	2	1	1	1	1	9
Evaluator.2	P2	49	M2	2	2	26	0	0	0	0	1	0	1	0	1	1	4
Evaluator.2	P2	49	M3	2	2	27	1	1	0	0	1	1	1	0	1	1	6
Evaluator.2	P2	30	M0	1	1	0	0	0	0	1	0	1	0	0	0	0	2
Evaluator.2	P2	30	M1	5	3	59	1	0	0	2	0	1	0	0	1	0	4
Evaluator.2	P2	30	M2	2	2	30	0	0	0	0	0	1	0	0	1	0	2
Evaluator.2	P2	30	M3	4	2	44	1	2	0	1	0	1	0	0	2	1	7
Evaluator.2	P2	47	M0	4	2	37	0	0	0	1	0	1	0	1	0	1	4
Evaluator.2	P2	47	M1	5	3	66	1	1	0	1	1	1	1	1	0	0	6
Evaluator.2	P2	47	M2	1	1	0	0	0	0	0	1	0	0	0	0	0	1
Evaluator.2	P2	47	M3	4	3	46	1	2	0	0	0	0	1	0	0	0	3
Evaluator.2	P2	46	M0	1	1	0	0	0	0	0	0	1	1	0	0	0	2
Evaluator.2	P2	46	M1	3	2	37	1	1	0	1	0	1	1	0	0	1	5
Evaluator.2	P2	46	M2	4	2	40	0	0	0	0	0	1	0	0	0	0	1
Evaluator.2	P2	46	M3	2	2	17	1	1	0	0	0	0	0	0	0	1	2
Evaluator.2	P2	66	M0	2	2	26	1	0	0	1	0	1	0	1	1	0	4
Evaluator.2	P2	66	M1	4	2	46	1	0	0	1	0	1	0	1	2	0	5
Evaluator.2	P2	66	M2	2	2	22	0	0	0	1	0	1	1	0	0	0	3
Evaluator.2	P2	66	M3	2	2	25	1	1	0	1	0	1	1	0	1	0	5
Evaluator.2	P2	44	M0	2	2	21	0	0	0	0	0	0	1	0	0	0	1
Evaluator.2	P2	44	M1	3	2	30	1	0	0	1	0	0	0	1	0	1	3
Evaluator.2	P2	44	M2	1	1	0	0	0	0	0	0	0	0	0	0	0	0
Evaluator.2	P2	44	M3	2	2	20	0	0	0	1	0	1	0	0	0	0	2
Evaluator.2	P2	45	M0	1	1	0	0	0	0	1	0	0	0	0	0	1	2
Evaluator.2	P2	45	M1	3	2	32	1	0	0	1	0	1	0	0	1	1	4
Evaluator.2	P2	45	M2	2	2	23	0	0	0	0	0	2	0	0	0	0	2
Evaluator.2	P2	45	M3	2	2	21	0	0	0	0	0	0	1	0	0	0	1
Evaluator.2	P2	118	M0	1	1	0	0	0	0	0	0	1	1	0	0	0	2
Evaluator.2	P2	118	M1	6	3	70	1	0	0	1	0	2	2	1	1	1	8
Evaluator.2	P2	118	M2	1	1	0	0	0	0	0	0	1	1	0	0	0	2
Evaluator.2	P2	118	M3	3	2	35	1	0	0	1	0	1	0	0	1	0	3
Evaluator.2	P2	117	M0	1	1	0	0	0	0	0	0	1	1	0	0	0	2
Evaluator.2	P2	117	M1	3	2	32	1	0	0	1	0	0	1	0	0	1	3
Evaluator.2	P2	117	M2	1	1	0	0	0	0	0	0	0	1	0	0	0	1
Evaluator.2	P2	117	M3	3	2	28	0	0	0	1	0	0	1	0	0	0	2
Evaluator.2	P2	142	M0	2	2	17	1	1	0	1	0	0	1	0	0	0	3
Evaluator.2	P2	142	M1	2	2	16	0	1	0	0	0	0	0	0	0	0	1
Evaluator.2	P2	142	M2	1	1	0	0	0	0	1	0	0	0	0	0	0	1
Evaluator.2	P2	142	M3	1	1	0	0	0	0	1	0	0	0	0	0	0	1
Evaluator.2	P2	67	M0	1	1	0	0	0	0	1	0	2	0	0	0	0	3
Evaluator.2	P2	67	M1	5	3	49	1	1	0	1	0	2	2	0	2	0	8
Evaluator.2	P2	67	M2	4	2	36	1	1	0	0	0	2	1	0	1	0	5
Evaluator.2	P2	67	M3	4	2	35	1	0	0	1	0	0	1	0	2	0	4
Evaluator.2	P2	62	M0	4	2	40	1	1	0	0	0	2	0	0	1	0	4
Evaluator.2	P2	62	M1	6	3	62	1	2	0	1	0	2	0	0	2	0	7
Evaluator.2	P2	62	M2	4	2	39	1	0	0	1	0	1	1	0	1	0	4
Evaluator.2	P2	62	M3	4	2	40	1	0	0	1	0	2	1	0	1	0	5
Evaluator.2	P2	1	M0	3	2	32	1	0	0	0	0	1	1	0	1	0	3
Evaluator.2	P2	1	M1	5	2	61	1	0	0	1	0	1	2	1	2	0	7
Evaluator.2	P2	1	M2	2	2	28	0	0	0	0	0	0	1	1	1	0	3
Evaluator.2	P2	1	M3	1	1	0	0	0	0	0	0	0	1	0	1	1	3
Evaluator.2	P2	112	M0	1	1	0	0	0	0	1	1	0	0	0	0	0	2
Evaluator.2	P2	112	M1	1	1	0	1	1	0	1	1	2	0	0	0	1	6
Evaluator.2	P2	112	M2	1	1	0	0	0	0	0	1	1	1	0	0	0	3
Evaluator.2	P2	112	M3	1	1	0	0	1	0	0	0	0	0	0	0	0	1
Evaluator.2	P2	165	M0	1	1	0	0	0	0	0	1	0	0	1	0	0	2
Evaluator.2	P2	165	M1	3	2	32	1	1	0	1	1	0	2	2	0	1	8
Evaluator.2	P2	165	M2	1	1	0	0	0	0	0	0	0	1	0	0	0	1
Evaluator.2	P2	165	M3	1	1	0	0	1	0	1	1	0	0	1	0	0	4
Evaluator.2	P2	163	M0	2	2	24	0	0	0	1	1	0	0	1	0	0	3
Evaluator.2	P2	163	M1	5	3	54	1	1	0	0	1	2	1	2	1	1	9
Evaluator.2	P2	163	M2	3	2	37	1	0	0	1	1	1	1	1	0	0	5
Evaluator.2	P2	163	M3	1	1	0	0	1	0	0	1	0	0	1	0	0	3
Evaluator.2	P2	141	M0	2	2	26	1	0	0	0	2	0	1	0	0	0	3
Evaluator.2	P2	141	M1	1	1	0	0	1	0	0	0	0	1	0	0	1	3
Evaluator.2	P2	141	M2	1	1	0	0	0	0	0	0	1	1	0	0	0	2
Evaluator.2	P2	141	M3	1	1	0	0	1	0	1	0	1	0	0	0	0	3
Evaluator.2	P2	126	M0	1	1	0	0	1	0	0	0	1	1	0	0	0	3
Evaluator.2	P2	126	M1	6	3	71	1	1	0	0	2	1	2	0	1	1	8
Evaluator.2	P2	126	M2	1	1	0	0	0	0	0	0	1	1	0	0	0	2
Evaluator.2	P2	126	M3	4	2	43	1	0	0	0	0	1	2	0	1	0	4
Evaluator.2	P2	166	M0	2	2	21	1	1	0	0	0	0	1	0	1	0	3
Evaluator.2	P2	166	M1	3	2	35	1	1	0	1	1	1	1	0	1	0	6
Evaluator.2	P2	166	M2	2	2	22	1	0	0	0	1	0	1	1	1	0	4
Evaluator.2	P2	166	M3	2	2	23	1	0	0	0	0	1	1	0	2	0	4
Evaluator.2	P2	113	M0	1	1	0	0	0	0	1	0	1	0	0	0	0	2
Evaluator.2	P2	113	M1	3	2	32	1	0	0	1	0	2	0	0	0	1	4
Evaluator.2	P2	113	M2	1	1	0	0	1	0	0	0	0	0	0	0	0	1
Evaluator.2	P2	113	M3	1	1	0	0	0	0	0	0	0	1	0	0	0	1
Evaluator.2	P2	110	M0	1	1	0	0	0	0	1	1	1	1	0	0	0	4
Evaluator.2	P2	110	M1	4	3	45	1	1	0	1	1	1	1	0	2	1	8
Evaluator.2	P2	110	M2	3	2	37	1	1	0	0	0	1	1	0	1	0	4
Evaluator.2	P2	110	M3	3	2	38	0	1	0	0	0	1	0	0	1	0	3
Evaluator.2	P2	111	M0	1	1	0	0	0	0	0	0	0	1	0	0	0	1
Evaluator.2	P2	111	M1	2	2	23	1	0	0	1	0	0	1	0	0	1	3
Evaluator.2	P2	111	M2	1	1	0	0	0	0	0	0	1	1	0	0	0	2
Evaluator.2	P2	111	M3	1	1	0	0	0	0	0	0	1	1	0	0	0	2
Evaluator.2	P2	114	M0	1	1	0	0	0	0	1	0	1	0	2	0	0	4
Evaluator.2	P2	114	M1	3	2	27	1	0	0	1	0	2	0	2	1	0	6
Evaluator.2	P2	114	M2	1	1	0	0	0	0	0	0	2	0	2	1	0	5
Evaluator.2	P2	114	M3	2	2	30	1	1	0	1	0	2	0	2	2	0	8
Evaluator.4	P1	20	M0	1	1	0	0	0	0	0	0	0	0	0	2	0	0
Evaluator.4	P1	20	M1	3	2	32	1	2	0	0	2	1	0	2	1	0	5
Evaluator.4	P1	20	M2	1	1	0	0	1	0	0	0	0	0	0	0	0	1
Evaluator.4	P1	20	M3	2	2	35	1	2	0	1	1	0	0	0	0	0	4
Evaluator.4	P1	18	M0	2	1	34	0	0	0	1	0	2	0	1	1	0	3
Evaluator.4	P1	18	M1	3	2	48	1	2	0	1	0	2	1	2	1	1	6
Evaluator.4	P1	18	M2	1	1	0	0	1	0	0	0	0	0	0	0	1	1
Evaluator.4	P1	18	M3	1	1	0	0	0	0	0	0	1	1	2	1	1	2
Evaluator.4	P1	70	M0	1	1	0	0	0	0	0	0	1	0	0	1	1	1
Evaluator.4	P1	70	M1	3	2	42	1	2	0	1	0	2	1	0	2	1	6
Evaluator.4	P1	70	M2	1	1	0	0	2	0	0	0	1	0	0	0	0	3
Evaluator.4	P1	70	M3	1	1	0	0	0	0	1	0	2	1	0	1	0	4
Evaluator.4	P1	65	M0	1	1	0	0	1	0	0	0	0	0	0	0	0	1
Evaluator.4	P1	65	M1	3	2	34	1	1	0	1	0	0	0	0	0	0	2
Evaluator.4	P1	65	M2	2	2	24	1	0	0	2	2	0	0	0	0	0	4
Evaluator.4	P1	65	M3	1	1	0	0	2	0	0	0	0	0	0	0	0	2
Evaluator.4	P1	63	M0	1	1	0	0	0	0	0	0	0	0	1	0	0	0
Evaluator.4	P1	63	M1	4	2	39	1	2	1	1	0	2	1	0	1	1	7
Evaluator.4	P1	63	M2	1	1	0	0	2	0	0	0	1	0	0	2	1	3
Evaluator.4	P1	63	M3	3	2	40	1	1	1	1	0	0	1	1	0	1	4
Evaluator.4	P1	64	M0	1	1	0	0	0	0	0	0	0	0	0	0	0	0
Evaluator.4	P1	64	M1	3	2	37	1	1	0	1	1	0	1	0	0	1	4
Evaluator.4	P1	64	M2	1	1	0	0	1	0	0	0	0	1	1	0	1	2
Evaluator.4	P1	64	M3	4	2	49	1	1	0	1	1	0	0	0	0	0	3
Evaluator.4	P1	22	M0	1	1	0	0	0	0	0	0	0	1	0	0	1	1
Evaluator.4	P1	22	M1	5	3	56	1	2	0	2	2	0	1	0	1	1	7
Evaluator.4	P1	22	M2	1	1	0	0	1	0	0	0	0	0	0	0	1	1
Evaluator.4	P1	22	M3	5	2	40	1	1	0	2	1	0	0	0	0	0	4
Evaluator.4	P1	24	M0	1	1	0	0	1	0	1	0	0	0	0	0	0	2
Evaluator.4	P1	24	M1	3	2	32	0	1	0	1	0	1	0	0	0	1	3
Evaluator.4	P1	24	M2	1	1	0	0	1	0	0	0	1	0	0	1	0	2
Evaluator.4	P1	24	M3	3	2	23	0	1	0	1	0	0	0	0	1	0	2
Evaluator.4	P1	23	M0	1	1	0	0	2	0	0	0	0	0	0	0	0	2
Evaluator.4	P1	23	M1	3	2	32	1	2	0	2	0	1	1	0	1	1	6
Evaluator.4	P1	23	M2	1	1	0	0	1	0	0	0	1	0	0	1	0	2
Evaluator.4	P1	23	M3	2	2	0.8	1	1	0	1	0	2	1	1	0	1	5
Evaluator.4	P1	27	M0	2	2	0.7	0	1	0	1	0	0	0	0	0	0	2
Evaluator.4	P1	27	M1	3	2	33	1	1	0	2	0	2	0	0	0	0	5
Evaluator.4	P1	27	M2	1	1	0	0	0	0	0	0	0	0	0	0	0	0
Evaluator.4	P1	27	M3	3	2	24	0	1	0	0	0	0	0	0	0	0	1
Evaluator.4	P1	28	M0	3	2	30	1	0	0	1	0	0	0	1	0	0	1
Evaluator.4	P1	28	M1	4	2	41	1	1	0	0	0	2	0	0	1	0	3
Evaluator.4	P1	28	M2	2	2	26	0	0	0	0	0	2	0	1	1	1	2
Evaluator.4	P1	28	M3	1	1	0	0	1	0	0	0	2	0	0	1	0	3
Evaluator.4	P1	29	M0	1	1	0	0	1	0	0	0	0	0	0	0	0	1
Evaluator.4	P1	29	M1	4	2	43	1	2	0	2	0	2	1	0	0	1	7
Evaluator.4	P1	29	M2	1	1	0	0	1	0	0	0	1	0	0	2	1	2
Evaluator.4	P1	29	M3	2	2	18	1	1	0	0	0	2	0	0	2	1	3
Evaluator.4	P1	21	M0	1	1	0	0	0	0	1	0	0	0	0	0	0	1
Evaluator.4	P1	21	M1	6	3	67	1	2	2	2	0	1	0	0	1	1	7
Evaluator.4	P1	21	M2	1	1	0	0	1	0	0	0	0	0	0	0	0	1
Evaluator.4	P1	21	M3	3	2	36	0	0	0	0	0	0	0	0	0	0	0
Evaluator.4	P1	25	M0	1	1	0	0	1	0	0	0	0	0	0	0	0	1
Evaluator.4	P1	25	M1	4	2	31	1	1	0	2	0	2	0	0	1	1	5
Evaluator.4	P1	25	M2	1	1	0	0	2	0	1	0	2	0	0	1	1	5
Evaluator.4	P1	25	M3	1	1	0	0	1	0	1	0	2	0	0	1	1	4
Evaluator.4	P1	26	M0	4	2	41	1	0	0	2	1	1	0	1	0	0	4
Evaluator.4	P1	26	M1	4	2	45	1	2	1	2	0	1	1	2	1	0	7
Evaluator.4	P1	26	M2	1	1	0	0	1	0	1	0	1	0	0	1	1	3
Evaluator.4	P1	26	M3	2	2	28	1	0	0	2	1	1	0	0	0	0	4
Evaluator.4	P1	41	M0	2	2	33	1	2	0	1	0	2	0	0	1	1	5
Evaluator.4	P1	41	M1	6	3	49	1	1	1	2	0	2	1	2	2	1	7
Evaluator.4	P1	41	M2	1	1	0	0	1	1	0	0	1	0	0	1	0	3
Evaluator.4	P1	41	M3	4	2	29	1	1	0	0	0	2	0	0	2	1	3
Evaluator.4	P1	42	M0	1	1	0	0	0	0	0	0	0	0	0	0	0	0
Evaluator.4	P1	42	M1	4	2	39	1	1	1	2	1	1	1	0	1	1	7
Evaluator.4	P1	42	M2	1	2	19	0	0	1	1	0	2	0	0	1	1	4
Evaluator.4	P1	42	M3	3	2	34	1	1	1	0	0	1	0	0	1	1	3
Evaluator.4	P1	49	M0	1	1	0	0	0	0	0	0	1	0	1	1	1	1
Evaluator.4	P1	49	M1	5	2	51	1	1	1	1	0	2	1	1	1	1	6
Evaluator.4	P1	49	M2	1	1	0	0	0	0	0	0	1	0	0	1	1	1
Evaluator.4	P1	49	M3	3	2	19	1	1	0	0	1	2	0	0	1	1	4
Evaluator.4	P1	30	M0	1	1	0	0	1	0	0	0	0	0	0	0	0	1
Evaluator.4	P1	30	M1	5	2	45	1	1	1	0	2	1	0	0	1	1	5
Evaluator.4	P1	30	M2	1	1	0	0	0	1	1	0	1	0	0	1	1	3
Evaluator.4	P1	30	M3	3	2	33	1	1	0	0	0	1	0	0	2	1	2
Evaluator.4	P1	47	M0	1	1	0	0	0	0	0	1	0	0	1	0	1	1
Evaluator.4	P1	47	M1	5	2	47	1	1	1	1	0	2	0	1	0	1	5
Evaluator.4	P1	47	M2	1	1	0	0	2	0	0	0	0	0	0	0	1	2
Evaluator.4	P1	47	M3	2	2	19	0	1	0	0	0	1	0	0	0	0	2
Evaluator.4	P1	46	M0	1	1	0	0	0	0	0	0	0	0	0	0	0	0
Evaluator.4	P1	46	M1	6	3	61	1	1	1	2	0	1	1	0	0	1	6
Evaluator.4	P1	46	M2	2	2	0.8	0	0	0	0	0	0	1	0	0	1	1
Evaluator.4	P1	46	M3	4	2	45	1	0	0	0	0	1	0	0	0	0	1
Evaluator.4	P1	66	M0	2	2	21	0	1	1	1	0	2	0	1	1	0	5
Evaluator.4	P1	66	M1	7	3	64	0	2	1	1	2	1	0	0	1	1	7
Evaluator.4	P1	66	M2	1	2	15	1	0	0	1	2	0	0	0	0	0	3
Evaluator.4	P1	66	M3	3	2	22	0	1	0	1	0	2	0	0	1	1	4
Evaluator.4	P1	44	M0	1	1	0	0	0	1	0	1	0	0	0	0	0	2
Evaluator.4	P1	44	M1	6	3	61	1	2	0	2	0	1	1	1	0	1	6
Evaluator.4	P1	44	M2	1	1	0	0	0	0	1	0	0	0	0	0	0	1
Evaluator.4	P1	44	M3	4	2	45	0	0	0	1	0	1	0	0	0	0	2
Evaluator.4	P1	45	M0	1	1	0	0	0	0	1	0	0	0	0	0	0	1
Evaluator.4	P1	45	M1	5	2	51	1	2	1	1	0	2	0	0	1	0	6
Evaluator.4	P1	45	M2	1	1	0	0	0	0	0	0	0	0	0	0	0	0
Evaluator.4	P1	45	M3	3	2	33	1	1	1	1	0	0	0	0	0	0	3
Evaluator.4	P1	118	M0	1	1	0	0	0	1	0	1	1	0	0	0	0	3
Evaluator.4	P1	118	M1	6	3	67	1	2	0	2	2	2	1	1	1	1	9
Evaluator.4	P1	118	M2	1	1	0	0	0	0	0	0	0	0	0	0	0	0
Evaluator.4	P1	118	M3	4	2	39	1	1	0	0	0	2	1	0	1	1	4
Evaluator.4	P1	117	M0	2	2	21	0	1	0	0	0	1	0	0	0	0	2
Evaluator.4	P1	117	M1	6	2	62	1	0	1	2	2	2	1	0	0	1	8
Evaluator.4	P1	117	M2	1	1	0	0	0	0	0	0	0	0	0	0	0	0
Evaluator.4	P1	117	M3	3	2	31	1	1	0	2	1	0	0	0	0	1	4
Evaluator.4	P1	142	M0	1	1	0	0	1	0	0	0	0	0	0	0	0	1
Evaluator.4	P1	142	M1	1	1	0	0	1	0	0	0	0	0	0	0	0	1
Evaluator.4	P1	142	M2	1	1	0	0	0	0	0	0	0	0	0	0	0	0
Evaluator.4	P1	142	M3	1	1	0	0	0	0	0	0	0	0	0	0	0	0
Evaluator.4	P1	67	M0	3	2	31	1	0	0	2	0	1	0	0	0	0	3
Evaluator.4	P1	67	M1	4	2	32	1	0	0	1	2	2	0	0	2	1	5
Evaluator.4	P1	67	M2	1	1	0	0	1	0	0	0	2	0	0	1	1	3
Evaluator.4	P1	67	M3	3	2	30	1	0	0	0	1	2	0	0	2	0	3
Evaluator.4	P1	62	M0	1	1	0	0	1	0	0	0	1	0	0	1	1	2
Evaluator.4	P1	62	M1	4	2	40	1	1	2	2	0	2	1	0	2	1	8
Evaluator.4	P1	62	M2	2	2	19	0	0	0	1	0	1	0	0	1	1	2
Evaluator.4	P1	62	M3	4	2	36	1	0	1	2	2	1	0	0	1	1	6
Evaluator.4	P1	1	M0	1	1	0	0	1	0	0	1	2	0	0	1	1	4
Evaluator.4	P1	1	M1	6	3	59	1	2	2	1	1	2	0	1	2	0	8
Evaluator.4	P1	1	M2	1	1	0	0	1	0	0	0	1	0	2	1	1	2
Evaluator.4	P1	1	M3	4	2	41	1	1	0	1	1	2	1	0	2	1	6
Evaluator.4	P1	112	M0	1	1	0	0	0	0	0	0	1	1	0	0	1	2
Evaluator.4	P1	112	M1	2	2	30	1	1	2	2	0	2	0	0	0	0	7
Evaluator.4	P1	112	M2	1	1	0	0	1	0	0	0	1	0	1	0	1	2
Evaluator.4	P1	112	M3	3	2	20	1	0	1	1	0	1	0	0	0	0	3
Evaluator.4	P1	165	M0	2	2	17	0	0	0	0	0	0	0	1	0	0	0
Evaluator.4	P1	165	M1	5	2	47	1	1	2	0	2	1	1	2	0	1	7
Evaluator.4	P1	165	M2	1	1	0	0	0	0	0	0	0	0	0	0	0	0
Evaluator.4	P1	165	M3	3	2	25	1	1	1	0	1	1	0	1	0	0	4
Evaluator.4	P1	163	M0	1	1	0	0	0	0	0	0	1	0	1	0	0	1
Evaluator.4	P1	163	M1	5	2	51	1	0	1	1	2	2	1	2	1	1	7
Evaluator.4	P1	163	M2	1	1	0	0	0	0	0	0	1	0	1	1	1	1
Evaluator.4	P1	163	M3	3	2	31	1	0	2	0	1	0	0	1	0	0	3
Evaluator.4	P1	141	M0	2	2	22	0	0	0	0	0	0	0	0	0	0	0
Evaluator.4	P1	141	M1	5	2	46	1	2	2	1	0	0	1	0	0	1	6
Evaluator.4	P1	141	M2	1	1	0	0	0	0	0	0	0	0	0	0	0	0
Evaluator.4	P1	141	M3	3	2	23	1	1	0	1	0	0	0	0	0	0	2
Evaluator.4	P1	126	M0	2	2	22	1	0	1	0	0	0	0	0	0	0	1
Evaluator.4	P1	126	M1	7	3	71	1	1	0	2	2	1	1	0	1	0	7
Evaluator.4	P1	126	M2	3	2	21	1	0	1	0	0	0	0	0	0	0	1
Evaluator.4	P1	126	M3	2	2	31	0	1	0	1	0	1	0	0	1	0	3
Evaluator.4	P1	166	M0	1	1	0	0	1	0	0	0	1	0	0	1	0	2
Evaluator.4	P1	166	M1	1	1	0	0	2	0	0	2	1	0	0	1	0	5
Evaluator.4	P1	166	M2	1	1	0	0	0	0	0	0	0	0	1	1	0	0
Evaluator.4	P1	166	M3	1	1	0	0	0	0	0	0	0	0	0	2	0	0
Evaluator.4	P1	113	M0	2	2	17	1	0	1	0	0	2	0	0	0	0	3
Evaluator.4	P1	113	M1	5	2	46	1	2	0	1	1	2	1	0	0	1	7
Evaluator.4	P1	113	M2	1	1	0	0	1	0	0	0	1	0	0	0	0	2
Evaluator.4	P1	113	M3	3	2	38	1	0	0	2	1	1	0	0	0	0	4
Evaluator.4	P1	110	M0	1	1	0	0	0	0	0	0	0	0	0	0	0	0
Evaluator.4	P1	110	M1	2	2	29	1	1	0	2	0	0	1	0	2	0	4
Evaluator.4	P1	110	M2	1	1	0	0	2	0	0	0	2	0	0	2	0	4
Evaluator.4	P1	110	M3	1	1	0	0	1	0	0	0	2	0	0	2	1	3
Evaluator.4	P1	111	M0	1	1	0	0	1	1	0	0	0	0	0	0	0	2
Evaluator.4	P1	111	M1	3	2	29	1	2	0	2	0	2	1	0	0	0	7
Evaluator.4	P1	111	M2	1	1	0	0	0	0	0	1	0	0	0	0	0	1
Evaluator.4	P1	111	M3	3	2	21	1	1	1	1	0	1	0	0	0	0	4
Evaluator.4	P1	114	M0	1	1	0	0	0	0	1	0	0	0	2	0	0	1
Evaluator.4	P1	114	M1	3	2	30	1	1	1	2	0	0	0	2	1	0	4
Evaluator.4	P1	114	M2	1	1	0	0	0	0	0	0	0	0	2	1	0	0
Evaluator.4	P1	114	M3	3	2	30	1	1	0	1	0	0	0	2	1	0	2
Evaluator.4	P2	20	M0	1	1	0	0	0	0	0	0	0	0	0	2	0	0
Evaluator.4	P2	20	M1	4	2	42	1	2	0	0	2	1	0	2	1	0	5
Evaluator.4	P2	20	M2	1	1	0	0	1	0	0	0	0	0	0	0	0	1
Evaluator.4	P2	20	M3	3	2	32	1	1	0	2	1	1	0	0	0	0	5
Evaluator.4	P2	18	M0	3	1	29	0	1	0	1	0	1	0	1	1	0	3
Evaluator.4	P2	18	M1	4	2	51	1	2	0	2	0	2	1	2	1	1	7
Evaluator.4	P2	18	M2	1	1	0	0	1	0	0	0	0	0	0	0	0	1
Evaluator.4	P2	18	M3	1	1	0	0	0	0	0	0	1	1	1	1	1	2
Evaluator.4	P2	70	M0	1	1	0	0	0	0	0	0	1	0	0	1	0	1
Evaluator.4	P2	70	M1	4	2	39	1	2	0	1	0	2	1	0	2	1	6
Evaluator.4	P2	70	M2	1	1	0	0	2	0	0	0	0	0	0	0	0	2
Evaluator.4	P2	70	M3	1	1	0	0	1	0	1	0	2	1	0	1	1	5
Evaluator.4	P2	65	M0	1	1	0	0	0	0	0	0	0	0	0	0	0	0
Evaluator.4	P2	65	M1	3	2	38	1	1	0	2	1	0	0	0	0	0	4
Evaluator.4	P2	65	M2	2	2	22	1	0	0	2	2	0	0	0	0	0	4
Evaluator.4	P2	65	M3	1	1	0	0	2	0	0	0	0	0	0	0	0	2
Evaluator.4	P2	63	M0	1	1	0	0	0	0	0	0	0	0	1	0	0	0
Evaluator.4	P2	63	M1	5	2	45	1	2	1	2	0	2	1	0	1	0	8
Evaluator.4	P2	63	M2	1	1	0	0	0	0	0	0	2	0	0	2	1	2
Evaluator.4	P2	63	M3	4	2	42	1	1	0	1	0	0	1	1	0	0	3
Evaluator.4	P2	64	M0	1	1	0	0	0	0	0	0	0	0	0	0	0	0
Evaluator.4	P2	64	M1	4	2	41	1	2	0	1	2	0	1	0	0	1	6
Evaluator.4	P2	64	M2	1	1	0	0	1	0	0	0	0	1	1	0	0	2
Evaluator.4	P2	64	M3	5	3	51	1	1	0	0	1	0	0	0	0	1	2
Evaluator.4	P2	22	M0	1	1	0	0	0	0	0	0	0	1	0	0	1	1
Evaluator.4	P2	22	M1	4	2	38	1	2	0	2	1	0	1	0	2	1	6
Evaluator.4	P2	22	M2	1	1	0	0	1	0	0	0	0	0	0	0	0	1
Evaluator.4	P2	22	M3	4	2	43	1	2	0	1	2	0	0	0	0	0	5
Evaluator.4	P2	24	M0	2	2	21	0	1	0	1	0	0	0	0	0	0	2
Evaluator.4	P2	24	M1	4	2	41	1	2	0	1	0	2	0	0	0	0	5
Evaluator.4	P2	24	M2	1	1	0	0	1	0	0	0	1	0	0	1	0	2
Evaluator.4	P2	24	M3	2	2	24	0	1	0	1	0	0	0	0	1	1	2
Evaluator.4	P2	23	M0	2	2	18	1	2	0	0	0	0	0	0	0	0	2
Evaluator.4	P2	23	M1	4	2	39	1	2	0	2	0	1	1	0	1	1	6
Evaluator.4	P2	23	M2	1	1	0	0	1	0	0	0	1	0	0	1	0	2
Evaluator.4	P2	23	M3	3	2	0.7	1	1	0	1	0	1	1	1	0	1	4
Evaluator.4	P2	27	M0	1	1	0	0	1	0	1	0	0	0	0	0	0	2
Evaluator.4	P2	27	M1	5	2	47	1	2	0	2	0	1	0	0	0	0	5
Evaluator.4	P2	27	M2	1	1	0	0	0	0	0	0	0	0	0	0	0	0
Evaluator.4	P2	27	M3	2	2	23	0	1	0	0	0	0	0	0	0	0	1
Evaluator.4	P2	28	M0	2	2	25	0	0	0	1	0	0	0	0	0	0	1
Evaluator.4	P2	28	M1	4	2	45	1	2	0	0	0	2	0	0	1	0	4
Evaluator.4	P2	28	M2	2	2	25	0	0	0	0	0	1	0	1	1	1	1
Evaluator.4	P2	28	M3	1	1	0	0	1	0	1	0	2	0	0	1	1	4
Evaluator.4	P2	29	M0	1	1	0	0	1	0	0	0	0	0	0	0	0	1
Evaluator.4	P2	29	M1	5	2	51	1	2	0	2	0	2	1	0	0	0	7
Evaluator.4	P2	29	M2	1	1	0	0	0	0	0	0	1	0	0	1	0	1
Evaluator.4	P2	29	M3	2	2	21	1	1	0	1	0	2	0	0	1	0	4
Evaluator.4	P2	21	M0	1	1	0	0	0	0	1	0	0	0	0	0	0	1
Evaluator.4	P2	21	M1	5	3	56	1	2	2	2	0	1	0	0	1	1	7
Evaluator.4	P2	21	M2	1	1	0	0	1	0	0	0	0	0	0	0	0	1
Evaluator.4	P2	21	M3	3	2	25	0	0	1	0	0	0	0	0	0	0	1
Evaluator.4	P2	25	M0	1	1	0	0	1	0	0	0	0	0	0	0	0	1
Evaluator.4	P2	25	M1	5	2	36	1	1	0	2	0	2	0	0	1	0	5
Evaluator.4	P2	25	M2	2	2	18	1	2	0	1	0	1	0	0	1	0	4
Evaluator.4	P2	25	M3	1	1	0	0	1	0	1	0	2	0	0	1	0	4
Evaluator.4	P2	26	M0	3	2	38	1	0	0	1	1	1	0	1	0	0	3
Evaluator.4	P2	26	M1	4	2	49	1	2	1	2	0	1	1	2	1	1	7
Evaluator.4	P2	26	M2	1	1	0	0	1	0	0	0	1	0	0	1	1	2
Evaluator.4	P2	26	M3	3	2	31	1	1	0	2	1	1	0	0	0	0	5
Evaluator.4	P2	41	M0	3	2	34	1	2	0	1	0	2	0	0	1	0	5
Evaluator.4	P2	41	M1	5	3	51	1	2	1	1	0	2	1	1	2	0	7
Evaluator.4	P2	41	M2	1	1	0	0	1	1	0	0	0	0	0	1	1	2
Evaluator.4	P2	41	M3	3	2	31	1	1	0	0	0	2	0	0	2	0	3
Evaluator.4	P2	42	M0	1	1	0	0	0	0	0	0	0	0	0	1	0	0
Evaluator.4	P2	42	M1	5	3	41	1	1	1	2	1	1	1	0	1	0	7
Evaluator.4	P2	42	M2	2	2	21	1	0	1	1	0	2	0	0	1	1	4
Evaluator.4	P2	42	M3	3	2	34	1	1	0	0	0	1	0	0	1	1	2
Evaluator.4	P2	49	M0	1	1	0	0	1	0	0	0	1	0	1	1	1	2
Evaluator.4	P2	49	M1	6	3	65	1	1	1	1	1	2	1	1	1	1	7
Evaluator.4	P2	49	M2	1	1	0	0	0	0	0	0	1	0	0	1	1	1
Evaluator.4	P2	49	M3	3	2	22	1	1	1	1	0	2	0	0	1	1	5
Evaluator.4	P2	30	M0	1	1	0	0	1	0	0	0	0	0	0	0	0	1
Evaluator.4	P2	30	M1	6	3	56	1	1	1	1	1	1	0	0	1	0	5
Evaluator.4	P2	30	M2	1	1	0	0	0	1	1	0	1	0	0	1	0	3
Evaluator.4	P2	30	M3	3	2	31	1	1	1	0	0	1	0	0	2	1	3
Evaluator.4	P2	47	M0	1	1	0	0	0	0	0	1	0	0	1	0	1	1
Evaluator.4	P2	47	M1	4	2	38	1	2	1	1	0	1	0	1	0	0	5
Evaluator.4	P2	47	M2	1	1	0	0	1	0	0	0	0	0	0	0	0	1
Evaluator.4	P2	47	M3	3	2	21	0	1	0	1	0	1	0	0	0	0	3
Evaluator.4	P2	46	M0	1	1	0	0	0	0	0	0	0	0	0	0	0	0
Evaluator.4	P2	46	M1	7	3	68	1	2	1	2	0	1	1	0	0	1	7
Evaluator.4	P2	46	M2	2	2	21	0	0	0	0	0	0	1	0	0	0	1
Evaluator.4	P2	46	M3	4	2	41	1	0	1	1	0	1	0	0	0	1	3
Evaluator.4	P2	66	M0	2	2	19	0	1	1	1	0	2	0	1	1	0	5
Evaluator.4	P2	66	M1	6	2	58	0	2	1	1	2	1	0	1	2	0	7
Evaluator.4	P2	66	M2	2	2	17	1	0	0	1	2	0	0	0	0	0	3
Evaluator.4	P2	66	M3	3	2	20	1	1	0	1	0	2	0	0	1	0	4
Evaluator.4	P2	44	M0	1	1	0	0	0	1	0	1	0	0	0	0	0	2
Evaluator.4	P2	44	M1	7	3	70	1	1	1	2	0	1	1	1	0	1	6
Evaluator.4	P2	44	M2	1	1	0	0	0	0	1	0	0	0	0	0	0	1
Evaluator.4	P2	44	M3	4	2	43	0	1	0	0	0	1	0	0	0	0	2
Evaluator.4	P2	45	M0	1	1	0	0	0	0	1	0	0	0	0	0	1	1
Evaluator.4	P2	45	M1	6	2	50	1	1	2	1	0	2	0	0	1	1	6
Evaluator.4	P2	45	M2	1	1	0	0	0	0	0	0	0	0	0	0	0	0
Evaluator.4	P2	45	M3	3	2	34	1	1	1	1	0	0	0	0	0	0	3
Evaluator.4	P2	118	M0	1	1	0	0	0	1	0	1	1	0	0	0	0	3
Evaluator.4	P2	118	M1	7	3	71	1	1	0	2	2	2	1	1	1	1	8
Evaluator.4	P2	118	M2	2	2	22	0	0	0	0	0	0	0	0	0	0	0
Evaluator.4	P2	118	M3	4	2	41	1	1	0	1	0	2	1	0	1	0	5
Evaluator.4	P2	117	M0	2	2	24	0	1	0	0	0	1	0	0	0	0	2
Evaluator.4	P2	117	M1	7	3	71	1	0	2	2	2	2	1	0	0	1	9
Evaluator.4	P2	117	M2	1	1	0	0	0	0	0	0	0	0	0	0	0	0
Evaluator.4	P2	117	M3	3	2	33	1	2	0	2	1	1	0	0	0	0	6
Evaluator.4	P2	142	M0	1	1	0	0	1	0	0	0	0	0	0	0	0	1
Evaluator.4	P2	142	M1	1	1	0	0	1	0	0	0	0	0	0	0	0	1
Evaluator.4	P2	142	M2	1	1	0	0	0	0	0	0	0	0	0	0	0	0
Evaluator.4	P2	142	M3	1	1	0	0	0	0	0	0	0	0	0	0	0	0
Evaluator.4	P2	67	M0	3	2	28	1	0	0	1	0	0	0	0	0	0	1
Evaluator.4	P2	67	M1	6	2	59	1	1	0	1	2	2	0	0	2	0	6
Evaluator.4	P2	67	M2	1	1	0	0	1	0	0	0	2	0	0	1	0	3
Evaluator.4	P2	67	M3	3	2	31	1	0	0	1	1	2	0	0	2	0	4
Evaluator.4	P2	62	M0	1	1	0	0	1	0	0	0	1	0	0	1	0	2
Evaluator.4	P2	62	M1	4	2	39	1	1	2	2	0	2	1	0	2	0	8
Evaluator.4	P2	62	M2	2	2	16	0	0	0	1	0	1	0	0	1	0	2
Evaluator.4	P2	62	M3	4	2	39	1	0	1	2	2	1	0	0	1	0	6
Evaluator.4	P2	1	M0	1	1	0	0	1	0	0	1	2	0	0	1	0	4
Evaluator.4	P2	1	M1	5	2	46	1	2	2	1	1	2	0	1	2	0	8
Evaluator.4	P2	1	M2	1	1	0	0	0	0	0	0	1	0	1	1	0	1
Evaluator.4	P2	1	M3	4	2	39	1	1	1	1	1	1	1	0	1	1	6
Evaluator.4	P2	112	M0	1	1	0	0	0	0	0	0	1	1	0	0	0	2
Evaluator.4	P2	112	M1	2	2	30	1	1	1	2	0	2	0	0	0	1	6
Evaluator.4	P2	112	M2	1	1	0	0	1	0	0	0	1	0	0	0	0	2
Evaluator.4	P2	112	M3	4	2	22	1	0	1	1	0	1	0	0	0	0	3
Evaluator.4	P2	165	M0	3	2	21	1	0	0	0	0	0	0	1	0	0	0
Evaluator.4	P2	165	M1	6	3	61	1	1	2	0	2	1	1	2	0	1	7
Evaluator.4	P2	165	M2	1	1	0	0	0	0	0	0	0	0	0	0	0	0
Evaluator.4	P2	165	M3	3	2	24	1	2	1	0	1	0	0	1	0	0	4
Evaluator.4	P2	163	M0	1	1	0	0	0	0	0	0	1	0	1	0	0	1
Evaluator.4	P2	163	M1	6	2	61	1	1	1	2	2	2	1	2	1	1	9
Evaluator.4	P2	163	M2	1	1	0	0	0	0	0	0	1	0	1	0	0	1
Evaluator.4	P2	163	M3	3	2	29	1	0	2	0	1	1	0	1	0	0	4
Evaluator.4	P2	141	M0	3	2	21	0	0	0	0	0	0	0	0	0	0	0
Evaluator.4	P2	141	M1	5	2	48	1	1	2	2	0	0	1	0	0	1	6
Evaluator.4	P2	141	M2	1	1	0	0	0	0	0	0	0	0	0	0	0	0
Evaluator.4	P2	141	M3	3	2	31	1	1	1	1	0	0	0	0	0	0	3
Evaluator.4	P2	126	M0	2	2	27	0	0	1	0	0	0	0	0	0	0	1
Evaluator.4	P2	126	M1	6	6	10	1	1	0	2	1	1	1	0	1	1	6
Evaluator.4	P2	126	M2	2	2	0.6	1	0	1	0	0	0	0	0	0	0	1
Evaluator.4	P2	126	M3	2	3	24	0	1	0	1	0	1	0	0	1	0	3
Evaluator.4	P2	166	M0	1	1	0	0	1	0	0	0	1	0	0	1	0	2
Evaluator.4	P2	166	M1	1	1	0	0	2	0	0	2	1	0	0	1	0	5
Evaluator.4	P2	166	M2	1	1	0	0	0	0	0	0	0	0	1	1	0	0
Evaluator.4	P2	166	M3	1	1	0	0	0	0	0	0	0	0	0	2	0	0
Evaluator.4	P2	113	M0	3	2	23	1	0	1	0	0	2	0	0	0	0	3
Evaluator.4	P2	113	M1	5	3	51	1	2	0	1	1	2	1	0	0	1	7
Evaluator.4	P2	113	M2	1	1	0	0	1	0	0	1	1	0	0	0	0	3
Evaluator.4	P2	113	M3	3	2	37	1	0	0	2	1	1	0	0	0	0	4
Evaluator.4	P2	110	M0	1	1	0	0	0	0	0	0	0	0	0	0	0	0
Evaluator.4	P2	110	M1	3	2	30	1	2	0	2	0	0	1	0	2	1	5
Evaluator.4	P2	110	M2	1	1	0	0	2	0	0	0	2	0	0	1	0	4
Evaluator.4	P2	110	M3	1	1	0	0	1	0	0	0	2	0	0	1	0	3
Evaluator.4	P2	111	M0	1	1	0	0	0	1	0	0	0	0	0	0	0	1
Evaluator.4	P2	111	M1	4	2	36	1	2	0	2	0	2	1	0	0	1	7
Evaluator.4	P2	111	M2	1	1	0	0	0	0	0	1	0	0	0	0	0	1
Evaluator.4	P2	111	M3	2	2	24	1	1	1	1	0	1	0	0	0	0	4
Evaluator.4	P2	114	M0	1	1	0	0	0	0	1	0	0	0	2	0	0	1
Evaluator.4	P2	114	M1	3	2	27	1	1	1	2	0	0	0	2	1	0	4
Evaluator.4	P2	114	M2	1	1	0	0	0	0	0	0	0	0	2	1	0	0
Evaluator.4	P2	114	M3	3	2	31	1	1	0	1	0	0	0	2	2	0	2
